# Supplementary material for: Prediction accuracy for feed intake and body weight gain using host genomic and rumen metagenomic data in beef cattle
Source: Genet Sel Evol. 2025 Oct 30;57:64. doi: 10.1186/s12711-025-01007-8 (PMC12577351; doi:10.1186/s12711-025-01007-8)
Supplement: Supplementary file 3 — Additional file 3. Table S7. Prediction Accuracy of Each Component of Each Fold for Average Daily Dry Matter Intake from the 4-fold Cross-Validation Strategy. Table S8. Prediction Accuracy of Each Component of Each Fold for Average Daily Gain from the 4-fold Cross-Validation Strategy. Table S9. Root Mean Square Error of Each Fold for Average Daily Dry Matter Intake from the 4-fold Cross-Validation Strategy. Table S10. Root Mean Square Error of Each Fold for Average Daily Gain from the 4-fold Cross-Validation Strategy. Table S11. Dispersion Value of Each Fold for Average Daily Dry Matter Intake from the 4-fold Cross-Validation Strategy. Table S12. Dispersion Value of Each Fold for Average Daily Gain from the 4-fold Cross-Validation Strategy. Table S13. Prediction Accuracy of Each Component of Each Fold for Average Daily Dry Matter Intake from the Leave-One-Diet-Out Cross-Validation Strategy. Table S14. Prediction Accuracy of Each Component of Each Fold for Average Daily Gain from the Leave-One-Diet-Out Cross-Validation Strategy. Table S15. Root Mean Square Error of Each Fold for Average Daily Dry Matter Intake from the Leave-One-Diet-Out Cross-Validation Strategy. Table S16. Root Mean Square Error of Each Fold for Average Daily Gain from the Leave-One-Diet-Out Cross-Validation Strategy. Table S17. Dispersion Value of Each Fold for Average Daily Dry Matter Intake from the Leave-One-Diet-Out Cross-Validation Strategy. Table S18. Dispersion Value of Each Fold for Average Daily Gain from the Leave-One-Diet-Out Cross-Validation Strategy. [file 12711_2025_1007_MOESM3_ESM.xlsx]

## Sheet: Table S7
Prediction Accuracy of Each Component of Each Fold for Average Daily Dry Matter Intake for 4-fold cross-validation
MRM	adjustment	complexity	Effect	Fold_in_Test	Correlation
Method 2	Data-Driven	Genome + Metagenome	animal_effect	New_Fold_10	0.21
Method 2	Data-Driven	Genome + Metagenome	EBV	New_Fold_10	0.14
Method 2	Data-Driven	Genome + Metagenome	EMV	New_Fold_10	0.18
Method 1	Data-Driven	Genome + Metagenome	animal_effect	New_Fold_10	0.21
Method 1	Data-Driven	Genome + Metagenome	EBV	New_Fold_10	0.14
Method 1	Data-Driven	Genome + Metagenome	EMV	New_Fold_10	0.19
Method 2	Naive	Genome + Metagenome	animal_effect	New_Fold_10	0.21
Method 2	Naive	Genome + Metagenome	EBV	New_Fold_10	0.14
Method 2	Naive	Genome + Metagenome	EMV	New_Fold_10	0.18
Method 1	Naive	Genome + Metagenome	animal_effect	New_Fold_10	0.18
Method 1	Naive	Genome + Metagenome	EBV	New_Fold_10	0.14
Method 1	Naive	Genome + Metagenome	EMV	New_Fold_10	0.1
Method 2	Weighted	Genome + Metagenome	animal_effect	New_Fold_10	0.21
Method 2	Weighted	Genome + Metagenome	EBV	New_Fold_10	0.14
Method 2	Weighted	Genome + Metagenome	EMV	New_Fold_10	0.18
Method 1	Weighted	Genome + Metagenome	animal_effect	New_Fold_10	0.18
Method 1	Weighted	Genome + Metagenome	EBV	New_Fold_10	0.14
Method 1	Weighted	Genome + Metagenome	EMV	New_Fold_10	0.11
Method 2	Data-Driven	Metagenome Only	animal_effect	New_Fold_10	0.2
Method 2	Data-Driven	Metagenome Only	EMV	New_Fold_10	0.2
Method 1	Data-Driven	Metagenome Only	animal_effect	New_Fold_10	0.21
Method 1	Data-Driven	Metagenome Only	EMV	New_Fold_10	0.21
Genome	Genome	Genome Only	animal_effect	New_Fold_10	0.14
Genome	Genome	Genome Only	EBV	New_Fold_10	0.14
Method 2	Data-Driven	Genome + Metagenome + Interaction	animal_effect	New_Fold_10	0.21
Method 2	Data-Driven	Genome + Metagenome + Interaction	EBV	New_Fold_10	0.14
Method 2	Data-Driven	Genome + Metagenome + Interaction	EMV	New_Fold_10	0.18
Method 2	Data-Driven	Genome + Metagenome + Interaction	EIV	New_Fold_10	-0.05
Method 2	Naive	Genome + Metagenome + Interaction	animal_effect	New_Fold_10	0.21
Method 2	Naive	Genome + Metagenome + Interaction	EBV	New_Fold_10	0.14
Method 2	Naive	Genome + Metagenome + Interaction	EMV	New_Fold_10	0.18
Method 2	Naive	Genome + Metagenome + Interaction	EIV	New_Fold_10	0.13
Method 2	Weighted	Genome + Metagenome + Interaction	animal_effect	New_Fold_10	0.22
Method 2	Weighted	Genome + Metagenome + Interaction	EBV	New_Fold_10	0.14
Method 2	Weighted	Genome + Metagenome + Interaction	EMV	New_Fold_10	0.18
Method 2	Weighted	Genome + Metagenome + Interaction	EIV	New_Fold_10	0.13
Method 1	Data-Driven	Genome + Metagenome + Interaction	animal_effect	New_Fold_10	0.21
Method 1	Data-Driven	Genome + Metagenome + Interaction	EBV	New_Fold_10	0.14
Method 1	Data-Driven	Genome + Metagenome + Interaction	EMV	New_Fold_10	0.19
Method 1	Data-Driven	Genome + Metagenome + Interaction	EIV	New_Fold_10	-0.01
Method 1	Naive	Genome + Metagenome + Interaction	animal_effect	New_Fold_10	0.19
Method 1	Naive	Genome + Metagenome + Interaction	EBV	New_Fold_10	0.13
Method 1	Naive	Genome + Metagenome + Interaction	EMV	New_Fold_10	0.09
Method 1	Naive	Genome + Metagenome + Interaction	EIV	New_Fold_10	0.14
Method 1	Weighted	Genome + Metagenome + Interaction	animal_effect	New_Fold_10	0.19
Method 1	Weighted	Genome + Metagenome + Interaction	EBV	New_Fold_10	0.13
Method 1	Weighted	Genome + Metagenome + Interaction	EMV	New_Fold_10	0.09
Method 1	Weighted	Genome + Metagenome + Interaction	EIV	New_Fold_10	0.14
Method 2	Naive	Metagenome Only	animal_effect	New_Fold_10	0.26
Method 2	Naive	Metagenome Only	EMV	New_Fold_10	0.26
Method 1	Naive	Metagenome Only	animal_effect	New_Fold_10	0.21
Method 1	Naive	Metagenome Only	EMV	New_Fold_10	0.21
Method 2	Weighted	Metagenome Only	animal_effect	New_Fold_10	0.26
Method 2	Weighted	Metagenome Only	EMV	New_Fold_10	0.26
Method 1	Weighted	Metagenome Only	animal_effect	New_Fold_10	0.21
Method 1	Weighted	Metagenome Only	EMV	New_Fold_10	0.21
Method 2	Data-Driven	Genome + Metagenome	animal_effect	New_Fold_11	0.21
Method 2	Data-Driven	Genome + Metagenome	EBV	New_Fold_11	0.18
Method 2	Data-Driven	Genome + Metagenome	EMV	New_Fold_11	0.13
Method 1	Data-Driven	Genome + Metagenome	animal_effect	New_Fold_11	0.2
Method 1	Data-Driven	Genome + Metagenome	EBV	New_Fold_11	0.18
Method 1	Data-Driven	Genome + Metagenome	EMV	New_Fold_11	0.12
Method 2	Naive	Genome + Metagenome	animal_effect	New_Fold_11	0.34
Method 2	Naive	Genome + Metagenome	EBV	New_Fold_11	0.16
Method 2	Naive	Genome + Metagenome	EMV	New_Fold_11	0.31
Method 1	Naive	Genome + Metagenome	animal_effect	New_Fold_11	0.37
Method 1	Naive	Genome + Metagenome	EBV	New_Fold_11	0.16
Method 1	Naive	Genome + Metagenome	EMV	New_Fold_11	0.34
Method 2	Weighted	Genome + Metagenome	animal_effect	New_Fold_11	0.35
Method 2	Weighted	Genome + Metagenome	EBV	New_Fold_11	0.16
Method 2	Weighted	Genome + Metagenome	EMV	New_Fold_11	0.31
Method 1	Weighted	Genome + Metagenome	animal_effect	New_Fold_11	0.38
Method 1	Weighted	Genome + Metagenome	EBV	New_Fold_11	0.16
Method 1	Weighted	Genome + Metagenome	EMV	New_Fold_11	0.35
Method 2	Data-Driven	Metagenome Only	animal_effect	New_Fold_11	0.11
Method 2	Data-Driven	Metagenome Only	EMV	New_Fold_11	0.11
Method 1	Data-Driven	Metagenome Only	animal_effect	New_Fold_11	0.1
Method 1	Data-Driven	Metagenome Only	EMV	New_Fold_11	0.1
Genome	Genome	Genome Only	animal_effect	New_Fold_11	0.19
Genome	Genome	Genome Only	EBV	New_Fold_11	0.19
Method 2	Data-Driven	Genome + Metagenome + Interaction	animal_effect	New_Fold_11	0.21
Method 2	Data-Driven	Genome + Metagenome + Interaction	EBV	New_Fold_11	0.18
Method 2	Data-Driven	Genome + Metagenome + Interaction	EMV	New_Fold_11	0.13
Method 2	Data-Driven	Genome + Metagenome + Interaction	EIV	New_Fold_11	0.05
Method 2	Naive	Genome + Metagenome + Interaction	animal_effect	New_Fold_11	0.34
Method 2	Naive	Genome + Metagenome + Interaction	EBV	New_Fold_11	0.16
Method 2	Naive	Genome + Metagenome + Interaction	EMV	New_Fold_11	0.31
Method 2	Naive	Genome + Metagenome + Interaction	EIV	New_Fold_11	0.17
Method 2	Weighted	Genome + Metagenome + Interaction	animal_effect	New_Fold_11	0.34
Method 2	Weighted	Genome + Metagenome + Interaction	EBV	New_Fold_11	0.16
Method 2	Weighted	Genome + Metagenome + Interaction	EMV	New_Fold_11	0.31
Method 2	Weighted	Genome + Metagenome + Interaction	EIV	New_Fold_11	0.17
Method 1	Data-Driven	Genome + Metagenome + Interaction	animal_effect	New_Fold_11	0.2
Method 1	Data-Driven	Genome + Metagenome + Interaction	EBV	New_Fold_11	0.18
Method 1	Data-Driven	Genome + Metagenome + Interaction	EMV	New_Fold_11	0.12
Method 1	Data-Driven	Genome + Metagenome + Interaction	EIV	New_Fold_11	0.06
Method 1	Naive	Genome + Metagenome + Interaction	animal_effect	New_Fold_11	0.36
Method 1	Naive	Genome + Metagenome + Interaction	EBV	New_Fold_11	0.16
Method 1	Naive	Genome + Metagenome + Interaction	EMV	New_Fold_11	0.32
Method 1	Naive	Genome + Metagenome + Interaction	EIV	New_Fold_11	0.17
Method 1	Weighted	Genome + Metagenome + Interaction	animal_effect	New_Fold_11	0.37
Method 1	Weighted	Genome + Metagenome + Interaction	EBV	New_Fold_11	0.16
Method 1	Weighted	Genome + Metagenome + Interaction	EMV	New_Fold_11	0.32
Method 1	Weighted	Genome + Metagenome + Interaction	EIV	New_Fold_11	0.17
Method 2	Naive	Metagenome Only	animal_effect	New_Fold_11	0.32
Method 2	Naive	Metagenome Only	EMV	New_Fold_11	0.32
Method 1	Naive	Metagenome Only	animal_effect	New_Fold_11	0.35
Method 1	Naive	Metagenome Only	EMV	New_Fold_11	0.35
Method 2	Weighted	Metagenome Only	animal_effect	New_Fold_11	0.32
Method 2	Weighted	Metagenome Only	EMV	New_Fold_11	0.32
Method 1	Weighted	Metagenome Only	animal_effect	New_Fold_11	0.35
Method 1	Weighted	Metagenome Only	EMV	New_Fold_11	0.35
Method 2	Data-Driven	Genome + Metagenome	animal_effect	New_Fold_12	0.12
Method 2	Data-Driven	Genome + Metagenome	EBV	New_Fold_12	0.3
Method 2	Data-Driven	Genome + Metagenome	EMV	New_Fold_12	0.07
Method 1	Data-Driven	Genome + Metagenome	animal_effect	New_Fold_12	0.12
Method 1	Data-Driven	Genome + Metagenome	EBV	New_Fold_12	0.3
Method 1	Data-Driven	Genome + Metagenome	EMV	New_Fold_12	0.08
Method 2	Naive	Genome + Metagenome	animal_effect	New_Fold_12	0.22
Method 2	Naive	Genome + Metagenome	EBV	New_Fold_12	0.27
Method 2	Naive	Genome + Metagenome	EMV	New_Fold_12	0.19
Method 1	Naive	Genome + Metagenome	animal_effect	New_Fold_12	0.24
Method 1	Naive	Genome + Metagenome	EBV	New_Fold_12	0.27
Method 1	Naive	Genome + Metagenome	EMV	New_Fold_12	0.21
Method 2	Weighted	Genome + Metagenome	animal_effect	New_Fold_12	0.22
Method 2	Weighted	Genome + Metagenome	EBV	New_Fold_12	0.27
Method 2	Weighted	Genome + Metagenome	EMV	New_Fold_12	0.19
Method 1	Weighted	Genome + Metagenome	animal_effect	New_Fold_12	0.24
Method 1	Weighted	Genome + Metagenome	EBV	New_Fold_12	0.27
Method 1	Weighted	Genome + Metagenome	EMV	New_Fold_12	0.21
Method 2	Data-Driven	Metagenome Only	animal_effect	New_Fold_12	0.06
Method 2	Data-Driven	Metagenome Only	EMV	New_Fold_12	0.06
Method 1	Data-Driven	Metagenome Only	animal_effect	New_Fold_12	0.07
Method 1	Data-Driven	Metagenome Only	EMV	New_Fold_12	0.07
Genome	Genome	Genome Only	animal_effect	New_Fold_12	0.29
Genome	Genome	Genome Only	EBV	New_Fold_12	0.29
Method 2	Data-Driven	Genome + Metagenome + Interaction	animal_effect	New_Fold_12	0.12
Method 2	Data-Driven	Genome + Metagenome + Interaction	EBV	New_Fold_12	0.3
Method 2	Data-Driven	Genome + Metagenome + Interaction	EMV	New_Fold_12	0.07
Method 2	Data-Driven	Genome + Metagenome + Interaction	EIV	New_Fold_12	0
Method 2	Naive	Genome + Metagenome + Interaction	animal_effect	New_Fold_12	0.22
Method 2	Naive	Genome + Metagenome + Interaction	EBV	New_Fold_12	0.27
Method 2	Naive	Genome + Metagenome + Interaction	EMV	New_Fold_12	0.19
Method 2	Naive	Genome + Metagenome + Interaction	EIV	New_Fold_12	0.07
Method 2	Weighted	Genome + Metagenome + Interaction	animal_effect	New_Fold_12	0.22
Method 2	Weighted	Genome + Metagenome + Interaction	EBV	New_Fold_12	0.27
Method 2	Weighted	Genome + Metagenome + Interaction	EMV	New_Fold_12	0.19
Method 2	Weighted	Genome + Metagenome + Interaction	EIV	New_Fold_12	0.07
Method 1	Data-Driven	Genome + Metagenome + Interaction	animal_effect	New_Fold_12	0.12
Method 1	Data-Driven	Genome + Metagenome + Interaction	EBV	New_Fold_12	0.3
Method 1	Data-Driven	Genome + Metagenome + Interaction	EMV	New_Fold_12	0.08
Method 1	Data-Driven	Genome + Metagenome + Interaction	EIV	New_Fold_12	-0.02
Method 1	Naive	Genome + Metagenome + Interaction	animal_effect	New_Fold_12	0.24
Method 1	Naive	Genome + Metagenome + Interaction	EBV	New_Fold_12	0.27
Method 1	Naive	Genome + Metagenome + Interaction	EMV	New_Fold_12	0.19
Method 1	Naive	Genome + Metagenome + Interaction	EIV	New_Fold_12	0.08
Method 1	Weighted	Genome + Metagenome + Interaction	animal_effect	New_Fold_12	0.24
Method 1	Weighted	Genome + Metagenome + Interaction	EBV	New_Fold_12	0.28
Method 1	Weighted	Genome + Metagenome + Interaction	EMV	New_Fold_12	0.19
Method 1	Weighted	Genome + Metagenome + Interaction	EIV	New_Fold_12	0.08
Method 2	Naive	Metagenome Only	animal_effect	New_Fold_12	0.2
Method 2	Naive	Metagenome Only	EMV	New_Fold_12	0.2
Method 1	Naive	Metagenome Only	animal_effect	New_Fold_12	0.22
Method 1	Naive	Metagenome Only	EMV	New_Fold_12	0.22
Method 2	Weighted	Metagenome Only	animal_effect	New_Fold_12	0.2
Method 2	Weighted	Metagenome Only	EMV	New_Fold_12	0.2
Method 1	Weighted	Metagenome Only	animal_effect	New_Fold_12	0.22
Method 1	Weighted	Metagenome Only	EMV	New_Fold_12	0.22
Method 2	Data-Driven	Genome + Metagenome	animal_effect	New_Fold_13	0.25
Method 2	Data-Driven	Genome + Metagenome	EBV	New_Fold_13	0.19
Method 2	Data-Driven	Genome + Metagenome	EMV	New_Fold_13	0.21
Method 1	Data-Driven	Genome + Metagenome	animal_effect	New_Fold_13	0.26
Method 1	Data-Driven	Genome + Metagenome	EBV	New_Fold_13	0.2
Method 1	Data-Driven	Genome + Metagenome	EMV	New_Fold_13	0.22
Method 2	Naive	Genome + Metagenome	animal_effect	New_Fold_13	0.36
Method 2	Naive	Genome + Metagenome	EBV	New_Fold_13	0.2
Method 2	Naive	Genome + Metagenome	EMV	New_Fold_13	0.35
Method 1	Naive	Genome + Metagenome	animal_effect	New_Fold_13	0.37
Method 1	Naive	Genome + Metagenome	EBV	New_Fold_13	0.2
Method 1	Naive	Genome + Metagenome	EMV	New_Fold_13	0.35
Method 2	Weighted	Genome + Metagenome	animal_effect	New_Fold_13	0.36
Method 2	Weighted	Genome + Metagenome	EBV	New_Fold_13	0.2
Method 2	Weighted	Genome + Metagenome	EMV	New_Fold_13	0.35
Method 1	Weighted	Genome + Metagenome	animal_effect	New_Fold_13	0.37
Method 1	Weighted	Genome + Metagenome	EBV	New_Fold_13	0.21
Method 1	Weighted	Genome + Metagenome	EMV	New_Fold_13	0.36
Method 2	Data-Driven	Metagenome Only	animal_effect	New_Fold_13	0.19
Method 2	Data-Driven	Metagenome Only	EMV	New_Fold_13	0.19
Method 1	Data-Driven	Metagenome Only	animal_effect	New_Fold_13	0.18
Method 1	Data-Driven	Metagenome Only	EMV	New_Fold_13	0.18
Genome	Genome	Genome Only	animal_effect	New_Fold_13	0.19
Genome	Genome	Genome Only	EBV	New_Fold_13	0.19
Method 2	Data-Driven	Genome + Metagenome + Interaction	animal_effect	New_Fold_13	0.25
Method 2	Data-Driven	Genome + Metagenome + Interaction	EBV	New_Fold_13	0.19
Method 2	Data-Driven	Genome + Metagenome + Interaction	EMV	New_Fold_13	0.21
Method 2	Data-Driven	Genome + Metagenome + Interaction	EIV	New_Fold_13	0
Method 2	Naive	Genome + Metagenome + Interaction	animal_effect	New_Fold_13	0.36
Method 2	Naive	Genome + Metagenome + Interaction	EBV	New_Fold_13	0.2
Method 2	Naive	Genome + Metagenome + Interaction	EMV	New_Fold_13	0.35
Method 2	Naive	Genome + Metagenome + Interaction	EIV	New_Fold_13	0.13
Method 2	Weighted	Genome + Metagenome + Interaction	animal_effect	New_Fold_13	0.36
Method 2	Weighted	Genome + Metagenome + Interaction	EBV	New_Fold_13	0.2
Method 2	Weighted	Genome + Metagenome + Interaction	EMV	New_Fold_13	0.35
Method 2	Weighted	Genome + Metagenome + Interaction	EIV	New_Fold_13	0.13
Method 1	Data-Driven	Genome + Metagenome + Interaction	animal_effect	New_Fold_13	0.26
Method 1	Data-Driven	Genome + Metagenome + Interaction	EBV	New_Fold_13	0.2
Method 1	Data-Driven	Genome + Metagenome + Interaction	EMV	New_Fold_13	0.22
Method 1	Data-Driven	Genome + Metagenome + Interaction	EIV	New_Fold_13	0.04
Method 1	Naive	Genome + Metagenome + Interaction	animal_effect	New_Fold_13	0.36
Method 1	Naive	Genome + Metagenome + Interaction	EBV	New_Fold_13	0.2
Method 1	Naive	Genome + Metagenome + Interaction	EMV	New_Fold_13	0.33
Method 1	Naive	Genome + Metagenome + Interaction	EIV	New_Fold_13	0.14
Method 1	Weighted	Genome + Metagenome + Interaction	animal_effect	New_Fold_13	0.36
Method 1	Weighted	Genome + Metagenome + Interaction	EBV	New_Fold_13	0.2
Method 1	Weighted	Genome + Metagenome + Interaction	EMV	New_Fold_13	0.33
Method 1	Weighted	Genome + Metagenome + Interaction	EIV	New_Fold_13	0.14
Method 2	Naive	Metagenome Only	animal_effect	New_Fold_13	0.34
Method 2	Naive	Metagenome Only	EMV	New_Fold_13	0.34
Method 1	Naive	Metagenome Only	animal_effect	New_Fold_13	0.34
Method 1	Naive	Metagenome Only	EMV	New_Fold_13	0.34
Method 2	Weighted	Metagenome Only	animal_effect	New_Fold_13	0.34
Method 2	Weighted	Metagenome Only	EMV	New_Fold_13	0.34
Method 1	Weighted	Metagenome Only	animal_effect	New_Fold_13	0.34
Method 1	Weighted	Metagenome Only	EMV	New_Fold_13	0.34
Method 2	Data-Driven	Genome + Metagenome	animal_effect	New_Fold_14	0.21
Method 2	Data-Driven	Genome + Metagenome	EBV	New_Fold_14	0.21
Method 2	Data-Driven	Genome + Metagenome	EMV	New_Fold_14	0.25
Method 1	Data-Driven	Genome + Metagenome	animal_effect	New_Fold_14	0.23
Method 1	Data-Driven	Genome + Metagenome	EBV	New_Fold_14	0.21
Method 1	Data-Driven	Genome + Metagenome	EMV	New_Fold_14	0.11
Method 2	Naive	Genome + Metagenome	animal_effect	New_Fold_14	0.31
Method 2	Naive	Genome + Metagenome	EBV	New_Fold_14	0.22
Method 2	Naive	Genome + Metagenome	EMV	New_Fold_14	0.21
Method 1	Naive	Genome + Metagenome	animal_effect	New_Fold_14	0.32
Method 1	Naive	Genome + Metagenome	EBV	New_Fold_14	0.22
Method 1	Naive	Genome + Metagenome	EMV	New_Fold_14	0.23
Method 2	Weighted	Genome + Metagenome	animal_effect	New_Fold_14	0.3
Method 2	Weighted	Genome + Metagenome	EBV	New_Fold_14	0.22
Method 2	Weighted	Genome + Metagenome	EMV	New_Fold_14	0.21
Method 1	Weighted	Genome + Metagenome	animal_effect	New_Fold_14	0.32
Method 1	Weighted	Genome + Metagenome	EBV	New_Fold_14	0.22
Method 1	Weighted	Genome + Metagenome	EMV	New_Fold_14	0.23
Method 2	Data-Driven	Metagenome Only	animal_effect	New_Fold_14	0.25
Method 2	Data-Driven	Metagenome Only	EMV	New_Fold_14	0.25
Method 1	Data-Driven	Metagenome Only	animal_effect	New_Fold_14	0.13
Method 1	Data-Driven	Metagenome Only	EMV	New_Fold_14	0.13
Genome	Genome	Genome Only	animal_effect	New_Fold_14	0.2
Genome	Genome	Genome Only	EBV	New_Fold_14	0.2
Method 2	Data-Driven	Genome + Metagenome + Interaction	animal_effect	New_Fold_14	0.21
Method 2	Data-Driven	Genome + Metagenome + Interaction	EBV	New_Fold_14	0.21
Method 2	Data-Driven	Genome + Metagenome + Interaction	EMV	New_Fold_14	0.25
Method 2	Data-Driven	Genome + Metagenome + Interaction	EIV	New_Fold_14	0.05
Method 2	Naive	Genome + Metagenome + Interaction	animal_effect	New_Fold_14	0.3
Method 2	Naive	Genome + Metagenome + Interaction	EBV	New_Fold_14	0.22
Method 2	Naive	Genome + Metagenome + Interaction	EMV	New_Fold_14	0.21
Method 2	Naive	Genome + Metagenome + Interaction	EIV	New_Fold_14	0.07
Method 2	Weighted	Genome + Metagenome + Interaction	animal_effect	New_Fold_14	0.3
Method 2	Weighted	Genome + Metagenome + Interaction	EBV	New_Fold_14	0.22
Method 2	Weighted	Genome + Metagenome + Interaction	EMV	New_Fold_14	0.21
Method 2	Weighted	Genome + Metagenome + Interaction	EIV	New_Fold_14	0.07
Method 1	Data-Driven	Genome + Metagenome + Interaction	animal_effect	New_Fold_14	0.23
Method 1	Data-Driven	Genome + Metagenome + Interaction	EBV	New_Fold_14	0.21
Method 1	Data-Driven	Genome + Metagenome + Interaction	EMV	New_Fold_14	0.11
Method 1	Data-Driven	Genome + Metagenome + Interaction	EIV	New_Fold_14	0.05
Method 1	Naive	Genome + Metagenome + Interaction	animal_effect	New_Fold_14	0.3
Method 1	Naive	Genome + Metagenome + Interaction	EBV	New_Fold_14	0.21
Method 1	Naive	Genome + Metagenome + Interaction	EMV	New_Fold_14	0.22
Method 1	Naive	Genome + Metagenome + Interaction	EIV	New_Fold_14	0.07
Method 1	Weighted	Genome + Metagenome + Interaction	animal_effect	New_Fold_14	0.3
Method 1	Weighted	Genome + Metagenome + Interaction	EBV	New_Fold_14	0.21
Method 1	Weighted	Genome + Metagenome + Interaction	EMV	New_Fold_14	0.21
Method 1	Weighted	Genome + Metagenome + Interaction	EIV	New_Fold_14	0.07
Method 2	Naive	Metagenome Only	animal_effect	New_Fold_14	0.24
Method 2	Naive	Metagenome Only	EMV	New_Fold_14	0.24
Method 1	Naive	Metagenome Only	animal_effect	New_Fold_14	0.26
Method 1	Naive	Metagenome Only	EMV	New_Fold_14	0.26
Method 2	Weighted	Metagenome Only	animal_effect	New_Fold_14	0.24
Method 2	Weighted	Metagenome Only	EMV	New_Fold_14	0.24
Method 1	Weighted	Metagenome Only	animal_effect	New_Fold_14	0.26
Method 1	Weighted	Metagenome Only	EMV	New_Fold_14	0.26
Method 2	Data-Driven	Genome + Metagenome	animal_effect	New_Fold_15	0.11
Method 2	Data-Driven	Genome + Metagenome	EBV	New_Fold_15	0.02
Method 2	Data-Driven	Genome + Metagenome	EMV	New_Fold_15	0.12
Method 1	Data-Driven	Genome + Metagenome	animal_effect	New_Fold_15	0.13
Method 1	Data-Driven	Genome + Metagenome	EBV	New_Fold_15	0.02
Method 1	Data-Driven	Genome + Metagenome	EMV	New_Fold_15	0.14
Method 2	Naive	Genome + Metagenome	animal_effect	New_Fold_15	0.22
Method 2	Naive	Genome + Metagenome	EBV	New_Fold_15	0.01
Method 2	Naive	Genome + Metagenome	EMV	New_Fold_15	0.23
Method 1	Naive	Genome + Metagenome	animal_effect	New_Fold_15	0.24
Method 1	Naive	Genome + Metagenome	EBV	New_Fold_15	0.01
Method 1	Naive	Genome + Metagenome	EMV	New_Fold_15	0.25
Method 2	Weighted	Genome + Metagenome	animal_effect	New_Fold_15	0.22
Method 2	Weighted	Genome + Metagenome	EBV	New_Fold_15	0.01
Method 2	Weighted	Genome + Metagenome	EMV	New_Fold_15	0.23
Method 1	Weighted	Genome + Metagenome	animal_effect	New_Fold_15	0.25
Method 1	Weighted	Genome + Metagenome	EBV	New_Fold_15	0.01
Method 1	Weighted	Genome + Metagenome	EMV	New_Fold_15	0.25
Method 2	Data-Driven	Metagenome Only	animal_effect	New_Fold_15	0.12
Method 2	Data-Driven	Metagenome Only	EMV	New_Fold_15	0.12
Method 1	Data-Driven	Metagenome Only	animal_effect	New_Fold_15	0.14
Method 1	Data-Driven	Metagenome Only	EMV	New_Fold_15	0.14
Genome	Genome	Genome Only	animal_effect	New_Fold_15	0.02
Genome	Genome	Genome Only	EBV	New_Fold_15	0.02
Method 2	Data-Driven	Genome + Metagenome + Interaction	animal_effect	New_Fold_15	0.11
Method 2	Data-Driven	Genome + Metagenome + Interaction	EBV	New_Fold_15	0.02
Method 2	Data-Driven	Genome + Metagenome + Interaction	EMV	New_Fold_15	0.12
Method 2	Data-Driven	Genome + Metagenome + Interaction	EIV	New_Fold_15	-0.01
Method 2	Naive	Genome + Metagenome + Interaction	animal_effect	New_Fold_15	0.22
Method 2	Naive	Genome + Metagenome + Interaction	EBV	New_Fold_15	0.01
Method 2	Naive	Genome + Metagenome + Interaction	EMV	New_Fold_15	0.22
Method 2	Naive	Genome + Metagenome + Interaction	EIV	New_Fold_15	0.12
Method 2	Weighted	Genome + Metagenome + Interaction	animal_effect	New_Fold_15	0.22
Method 2	Weighted	Genome + Metagenome + Interaction	EBV	New_Fold_15	0.01
Method 2	Weighted	Genome + Metagenome + Interaction	EMV	New_Fold_15	0.22
Method 2	Weighted	Genome + Metagenome + Interaction	EIV	New_Fold_15	0.12
Method 1	Data-Driven	Genome + Metagenome + Interaction	animal_effect	New_Fold_15	0.13
Method 1	Data-Driven	Genome + Metagenome + Interaction	EBV	New_Fold_15	0.02
Method 1	Data-Driven	Genome + Metagenome + Interaction	EMV	New_Fold_15	0.14
Method 1	Data-Driven	Genome + Metagenome + Interaction	EIV	New_Fold_15	-0.05
Method 1	Naive	Genome + Metagenome + Interaction	animal_effect	New_Fold_15	0.23
Method 1	Naive	Genome + Metagenome + Interaction	EBV	New_Fold_15	0
Method 1	Naive	Genome + Metagenome + Interaction	EMV	New_Fold_15	0.22
Method 1	Naive	Genome + Metagenome + Interaction	EIV	New_Fold_15	0.12
Method 1	Weighted	Genome + Metagenome + Interaction	animal_effect	New_Fold_15	0.23
Method 1	Weighted	Genome + Metagenome + Interaction	EBV	New_Fold_15	0
Method 1	Weighted	Genome + Metagenome + Interaction	EMV	New_Fold_15	0.22
Method 1	Weighted	Genome + Metagenome + Interaction	EIV	New_Fold_15	0.12
Method 2	Naive	Metagenome Only	animal_effect	New_Fold_15	0.23
Method 2	Naive	Metagenome Only	EMV	New_Fold_15	0.23
Method 1	Naive	Metagenome Only	animal_effect	New_Fold_15	0.25
Method 1	Naive	Metagenome Only	EMV	New_Fold_15	0.25
Method 2	Weighted	Metagenome Only	animal_effect	New_Fold_15	0.23
Method 2	Weighted	Metagenome Only	EMV	New_Fold_15	0.23
Method 1	Weighted	Metagenome Only	animal_effect	New_Fold_15	0.25
Method 1	Weighted	Metagenome Only	EMV	New_Fold_15	0.25
Method 2	Data-Driven	Genome + Metagenome	animal_effect	New_Fold_16	0.16
Method 2	Data-Driven	Genome + Metagenome	EBV	New_Fold_16	0.21
Method 2	Data-Driven	Genome + Metagenome	EMV	New_Fold_16	0.04
Method 1	Data-Driven	Genome + Metagenome	animal_effect	New_Fold_16	0.19
Method 1	Data-Driven	Genome + Metagenome	EBV	New_Fold_16	0.22
Method 1	Data-Driven	Genome + Metagenome	EMV	New_Fold_16	0.07
Method 2	Naive	Genome + Metagenome	animal_effect	New_Fold_16	0.28
Method 2	Naive	Genome + Metagenome	EBV	New_Fold_16	0.24
Method 2	Naive	Genome + Metagenome	EMV	New_Fold_16	0.19
Method 1	Naive	Genome + Metagenome	animal_effect	New_Fold_16	0.3
Method 1	Naive	Genome + Metagenome	EBV	New_Fold_16	0.24
Method 1	Naive	Genome + Metagenome	EMV	New_Fold_16	0.22
Method 2	Weighted	Genome + Metagenome	animal_effect	New_Fold_16	0.28
Method 2	Weighted	Genome + Metagenome	EBV	New_Fold_16	0.24
Method 2	Weighted	Genome + Metagenome	EMV	New_Fold_16	0.19
Method 1	Weighted	Genome + Metagenome	animal_effect	New_Fold_16	0.3
Method 1	Weighted	Genome + Metagenome	EBV	New_Fold_16	0.24
Method 1	Weighted	Genome + Metagenome	EMV	New_Fold_16	0.22
Method 2	Data-Driven	Metagenome Only	animal_effect	New_Fold_16	0.04
Method 2	Data-Driven	Metagenome Only	EMV	New_Fold_16	0.04
Method 1	Data-Driven	Metagenome Only	animal_effect	New_Fold_16	0.06
Method 1	Data-Driven	Metagenome Only	EMV	New_Fold_16	0.06
Genome	Genome	Genome Only	animal_effect	New_Fold_16	0.22
Genome	Genome	Genome Only	EBV	New_Fold_16	0.22
Method 2	Data-Driven	Genome + Metagenome + Interaction	animal_effect	New_Fold_16	0.16
Method 2	Data-Driven	Genome + Metagenome + Interaction	EBV	New_Fold_16	0.21
Method 2	Data-Driven	Genome + Metagenome + Interaction	EMV	New_Fold_16	0.04
Method 2	Data-Driven	Genome + Metagenome + Interaction	EIV	New_Fold_16	0.04
Method 2	Naive	Genome + Metagenome + Interaction	animal_effect	New_Fold_16	0.28
Method 2	Naive	Genome + Metagenome + Interaction	EBV	New_Fold_16	0.24
Method 2	Naive	Genome + Metagenome + Interaction	EMV	New_Fold_16	0.18
Method 2	Naive	Genome + Metagenome + Interaction	EIV	New_Fold_16	0.03
Method 2	Weighted	Genome + Metagenome + Interaction	animal_effect	New_Fold_16	0.28
Method 2	Weighted	Genome + Metagenome + Interaction	EBV	New_Fold_16	0.24
Method 2	Weighted	Genome + Metagenome + Interaction	EMV	New_Fold_16	0.19
Method 2	Weighted	Genome + Metagenome + Interaction	EIV	New_Fold_16	0.03
Method 1	Data-Driven	Genome + Metagenome + Interaction	animal_effect	New_Fold_16	0.19
Method 1	Data-Driven	Genome + Metagenome + Interaction	EBV	New_Fold_16	0.22
Method 1	Data-Driven	Genome + Metagenome + Interaction	EMV	New_Fold_16	0.07
Method 1	Data-Driven	Genome + Metagenome + Interaction	EIV	New_Fold_16	0.05
Method 1	Naive	Genome + Metagenome + Interaction	animal_effect	New_Fold_16	0.27
Method 1	Naive	Genome + Metagenome + Interaction	EBV	New_Fold_16	0.23
Method 1	Naive	Genome + Metagenome + Interaction	EMV	New_Fold_16	0.19
Method 1	Naive	Genome + Metagenome + Interaction	EIV	New_Fold_16	0.04
Method 1	Weighted	Genome + Metagenome + Interaction	animal_effect	New_Fold_16	0.27
Method 1	Weighted	Genome + Metagenome + Interaction	EBV	New_Fold_16	0.23
Method 1	Weighted	Genome + Metagenome + Interaction	EMV	New_Fold_16	0.19
Method 1	Weighted	Genome + Metagenome + Interaction	EIV	New_Fold_16	0.04
Method 2	Naive	Metagenome Only	animal_effect	New_Fold_16	0.19
Method 2	Naive	Metagenome Only	EMV	New_Fold_16	0.19
Method 1	Naive	Metagenome Only	animal_effect	New_Fold_16	0.21
Method 1	Naive	Metagenome Only	EMV	New_Fold_16	0.21
Method 2	Weighted	Metagenome Only	animal_effect	New_Fold_16	0.19
Method 2	Weighted	Metagenome Only	EMV	New_Fold_16	0.19
Method 1	Weighted	Metagenome Only	animal_effect	New_Fold_16	0.22
Method 1	Weighted	Metagenome Only	EMV	New_Fold_16	0.22
Method 2	Data-Driven	Genome + Metagenome	animal_effect	New_Fold_17	0.2
Method 2	Data-Driven	Genome + Metagenome	EBV	New_Fold_17	0.12
Method 2	Data-Driven	Genome + Metagenome	EMV	New_Fold_17	0.16
Method 1	Data-Driven	Genome + Metagenome	animal_effect	New_Fold_17	0.19
Method 1	Data-Driven	Genome + Metagenome	EBV	New_Fold_17	0.12
Method 1	Data-Driven	Genome + Metagenome	EMV	New_Fold_17	0.16
Method 2	Naive	Genome + Metagenome	animal_effect	New_Fold_17	0.28
Method 2	Naive	Genome + Metagenome	EBV	New_Fold_17	0.13
Method 2	Naive	Genome + Metagenome	EMV	New_Fold_17	0.26
Method 1	Naive	Genome + Metagenome	animal_effect	New_Fold_17	0.28
Method 1	Naive	Genome + Metagenome	EBV	New_Fold_17	0.13
Method 1	Naive	Genome + Metagenome	EMV	New_Fold_17	0.26
Method 2	Weighted	Genome + Metagenome	animal_effect	New_Fold_17	0.28
Method 2	Weighted	Genome + Metagenome	EBV	New_Fold_17	0.13
Method 2	Weighted	Genome + Metagenome	EMV	New_Fold_17	0.26
Method 1	Weighted	Genome + Metagenome	animal_effect	New_Fold_17	0.28
Method 1	Weighted	Genome + Metagenome	EBV	New_Fold_17	0.13
Method 1	Weighted	Genome + Metagenome	EMV	New_Fold_17	0.26
Method 2	Data-Driven	Metagenome Only	animal_effect	New_Fold_17	0.16
Method 2	Data-Driven	Metagenome Only	EMV	New_Fold_17	0.16
Method 1	Data-Driven	Metagenome Only	animal_effect	New_Fold_17	0.15
Method 1	Data-Driven	Metagenome Only	EMV	New_Fold_17	0.15
Genome	Genome	Genome Only	animal_effect	New_Fold_17	0.11
Genome	Genome	Genome Only	EBV	New_Fold_17	0.11
Method 2	Data-Driven	Genome + Metagenome + Interaction	animal_effect	New_Fold_17	0.2
Method 2	Data-Driven	Genome + Metagenome + Interaction	EBV	New_Fold_17	0.12
Method 2	Data-Driven	Genome + Metagenome + Interaction	EMV	New_Fold_17	0.16
Method 2	Data-Driven	Genome + Metagenome + Interaction	EIV	New_Fold_17	0.07
Method 2	Naive	Genome + Metagenome + Interaction	animal_effect	New_Fold_17	0.28
Method 2	Naive	Genome + Metagenome + Interaction	EBV	New_Fold_17	0.12
Method 2	Naive	Genome + Metagenome + Interaction	EMV	New_Fold_17	0.25
Method 2	Naive	Genome + Metagenome + Interaction	EIV	New_Fold_17	0.09
Method 2	Weighted	Genome + Metagenome + Interaction	animal_effect	New_Fold_17	0.28
Method 2	Weighted	Genome + Metagenome + Interaction	EBV	New_Fold_17	0.12
Method 2	Weighted	Genome + Metagenome + Interaction	EMV	New_Fold_17	0.25
Method 2	Weighted	Genome + Metagenome + Interaction	EIV	New_Fold_17	0.09
Method 1	Data-Driven	Genome + Metagenome + Interaction	animal_effect	New_Fold_17	0.19
Method 1	Data-Driven	Genome + Metagenome + Interaction	EBV	New_Fold_17	0.12
Method 1	Data-Driven	Genome + Metagenome + Interaction	EMV	New_Fold_17	0.16
Method 1	Data-Driven	Genome + Metagenome + Interaction	EIV	New_Fold_17	0.08
Method 1	Naive	Genome + Metagenome + Interaction	animal_effect	New_Fold_17	0.27
Method 1	Naive	Genome + Metagenome + Interaction	EBV	New_Fold_17	0.12
Method 1	Naive	Genome + Metagenome + Interaction	EMV	New_Fold_17	0.23
Method 1	Naive	Genome + Metagenome + Interaction	EIV	New_Fold_17	0.09
Method 1	Weighted	Genome + Metagenome + Interaction	animal_effect	New_Fold_17	0.27
Method 1	Weighted	Genome + Metagenome + Interaction	EBV	New_Fold_17	0.12
Method 1	Weighted	Genome + Metagenome + Interaction	EMV	New_Fold_17	0.23
Method 1	Weighted	Genome + Metagenome + Interaction	EIV	New_Fold_17	0.09
Method 2	Naive	Metagenome Only	animal_effect	New_Fold_17	0.26
Method 2	Naive	Metagenome Only	EMV	New_Fold_17	0.26
Method 1	Naive	Metagenome Only	animal_effect	New_Fold_17	0.26
Method 1	Naive	Metagenome Only	EMV	New_Fold_17	0.26
Method 2	Weighted	Metagenome Only	animal_effect	New_Fold_17	0.26
Method 2	Weighted	Metagenome Only	EMV	New_Fold_17	0.26
Method 1	Weighted	Metagenome Only	animal_effect	New_Fold_17	0.26
Method 1	Weighted	Metagenome Only	EMV	New_Fold_17	0.26
Method 2	Data-Driven	Genome + Metagenome	animal_effect	New_Fold_18	0.16
Method 2	Data-Driven	Genome + Metagenome	EBV	New_Fold_18	0.08
Method 2	Data-Driven	Genome + Metagenome	EMV	New_Fold_18	0.2
Method 1	Data-Driven	Genome + Metagenome	animal_effect	New_Fold_18	0.16
Method 1	Data-Driven	Genome + Metagenome	EBV	New_Fold_18	0.07
Method 1	Data-Driven	Genome + Metagenome	EMV	New_Fold_18	0.17
Method 2	Naive	Genome + Metagenome	animal_effect	New_Fold_18	0.25
Method 2	Naive	Genome + Metagenome	EBV	New_Fold_18	0.06
Method 2	Naive	Genome + Metagenome	EMV	New_Fold_18	0.25
Method 1	Naive	Genome + Metagenome	animal_effect	New_Fold_18	0.27
Method 1	Naive	Genome + Metagenome	EBV	New_Fold_18	0.06
Method 1	Naive	Genome + Metagenome	EMV	New_Fold_18	0.27
Method 2	Weighted	Genome + Metagenome	animal_effect	New_Fold_18	0.25
Method 2	Weighted	Genome + Metagenome	EBV	New_Fold_18	0.06
Method 2	Weighted	Genome + Metagenome	EMV	New_Fold_18	0.25
Method 1	Weighted	Genome + Metagenome	animal_effect	New_Fold_18	0.27
Method 1	Weighted	Genome + Metagenome	EBV	New_Fold_18	0.06
Method 1	Weighted	Genome + Metagenome	EMV	New_Fold_18	0.27
Method 2	Data-Driven	Metagenome Only	animal_effect	New_Fold_18	0.2
Method 2	Data-Driven	Metagenome Only	EMV	New_Fold_18	0.2
Method 1	Data-Driven	Metagenome Only	animal_effect	New_Fold_18	0.18
Method 1	Data-Driven	Metagenome Only	EMV	New_Fold_18	0.18
Genome	Genome	Genome Only	animal_effect	New_Fold_18	0.08
Genome	Genome	Genome Only	EBV	New_Fold_18	0.08
Method 2	Data-Driven	Genome + Metagenome + Interaction	animal_effect	New_Fold_18	0.16
Method 2	Data-Driven	Genome + Metagenome + Interaction	EBV	New_Fold_18	0.08
Method 2	Data-Driven	Genome + Metagenome + Interaction	EMV	New_Fold_18	0.2
Method 2	Data-Driven	Genome + Metagenome + Interaction	EIV	New_Fold_18	0.07
Method 2	Naive	Genome + Metagenome + Interaction	animal_effect	New_Fold_18	0.25
Method 2	Naive	Genome + Metagenome + Interaction	EBV	New_Fold_18	0.06
Method 2	Naive	Genome + Metagenome + Interaction	EMV	New_Fold_18	0.25
Method 2	Naive	Genome + Metagenome + Interaction	EIV	New_Fold_18	0.16
Method 2	Weighted	Genome + Metagenome + Interaction	animal_effect	New_Fold_18	0.25
Method 2	Weighted	Genome + Metagenome + Interaction	EBV	New_Fold_18	0.06
Method 2	Weighted	Genome + Metagenome + Interaction	EMV	New_Fold_18	0.24
Method 2	Weighted	Genome + Metagenome + Interaction	EIV	New_Fold_18	0.16
Method 1	Data-Driven	Genome + Metagenome + Interaction	animal_effect	New_Fold_18	0.16
Method 1	Data-Driven	Genome + Metagenome + Interaction	EBV	New_Fold_18	0.07
Method 1	Data-Driven	Genome + Metagenome + Interaction	EMV	New_Fold_18	0.17
Method 1	Data-Driven	Genome + Metagenome + Interaction	EIV	New_Fold_18	0.07
Method 1	Naive	Genome + Metagenome + Interaction	animal_effect	New_Fold_18	0.26
Method 1	Naive	Genome + Metagenome + Interaction	EBV	New_Fold_18	0.06
Method 1	Naive	Genome + Metagenome + Interaction	EMV	New_Fold_18	0.25
Method 1	Naive	Genome + Metagenome + Interaction	EIV	New_Fold_18	0.15
Method 1	Weighted	Genome + Metagenome + Interaction	animal_effect	New_Fold_18	0.26
Method 1	Weighted	Genome + Metagenome + Interaction	EBV	New_Fold_18	0.06
Method 1	Weighted	Genome + Metagenome + Interaction	EMV	New_Fold_18	0.25
Method 1	Weighted	Genome + Metagenome + Interaction	EIV	New_Fold_18	0.16
Method 2	Naive	Metagenome Only	animal_effect	New_Fold_18	0.26
Method 2	Naive	Metagenome Only	EMV	New_Fold_18	0.26
Method 1	Naive	Metagenome Only	animal_effect	New_Fold_18	0.28
Method 1	Naive	Metagenome Only	EMV	New_Fold_18	0.28
Method 2	Weighted	Metagenome Only	animal_effect	New_Fold_18	0.26
Method 2	Weighted	Metagenome Only	EMV	New_Fold_18	0.26
Method 1	Weighted	Metagenome Only	animal_effect	New_Fold_18	0.28
Method 1	Weighted	Metagenome Only	EMV	New_Fold_18	0.28
Method 2	Data-Driven	Genome + Metagenome	animal_effect	New_Fold_19	0.2
Method 2	Data-Driven	Genome + Metagenome	EBV	New_Fold_19	0.13
Method 2	Data-Driven	Genome + Metagenome	EMV	New_Fold_19	0.15
Method 1	Data-Driven	Genome + Metagenome	animal_effect	New_Fold_19	0.2
Method 1	Data-Driven	Genome + Metagenome	EBV	New_Fold_19	0.13
Method 1	Data-Driven	Genome + Metagenome	EMV	New_Fold_19	0.15
Method 2	Naive	Genome + Metagenome	animal_effect	New_Fold_19	0.24
Method 2	Naive	Genome + Metagenome	EBV	New_Fold_19	0.11
Method 2	Naive	Genome + Metagenome	EMV	New_Fold_19	0.21
Method 1	Naive	Genome + Metagenome	animal_effect	New_Fold_19	0.26
Method 1	Naive	Genome + Metagenome	EBV	New_Fold_19	0.11
Method 1	Naive	Genome + Metagenome	EMV	New_Fold_19	0.23
Method 2	Weighted	Genome + Metagenome	animal_effect	New_Fold_19	0.24
Method 2	Weighted	Genome + Metagenome	EBV	New_Fold_19	0.11
Method 2	Weighted	Genome + Metagenome	EMV	New_Fold_19	0.21
Method 1	Weighted	Genome + Metagenome	animal_effect	New_Fold_19	0.26
Method 1	Weighted	Genome + Metagenome	EBV	New_Fold_19	0.11
Method 1	Weighted	Genome + Metagenome	EMV	New_Fold_19	0.23
Method 2	Data-Driven	Metagenome Only	animal_effect	New_Fold_19	0.15
Method 2	Data-Driven	Metagenome Only	EMV	New_Fold_19	0.15
Method 1	Data-Driven	Metagenome Only	animal_effect	New_Fold_19	0.14
Method 1	Data-Driven	Metagenome Only	EMV	New_Fold_19	0.14
Genome	Genome	Genome Only	animal_effect	New_Fold_19	0.13
Genome	Genome	Genome Only	EBV	New_Fold_19	0.13
Method 2	Data-Driven	Genome + Metagenome + Interaction	animal_effect	New_Fold_19	0.2
Method 2	Data-Driven	Genome + Metagenome + Interaction	EBV	New_Fold_19	0.13
Method 2	Data-Driven	Genome + Metagenome + Interaction	EMV	New_Fold_19	0.15
Method 2	Data-Driven	Genome + Metagenome + Interaction	EIV	New_Fold_19	-0.01
Method 2	Naive	Genome + Metagenome + Interaction	animal_effect	New_Fold_19	0.23
Method 2	Naive	Genome + Metagenome + Interaction	EBV	New_Fold_19	0.11
Method 2	Naive	Genome + Metagenome + Interaction	EMV	New_Fold_19	0.2
Method 2	Naive	Genome + Metagenome + Interaction	EIV	New_Fold_19	0.17
Method 2	Weighted	Genome + Metagenome + Interaction	animal_effect	New_Fold_19	0.24
Method 2	Weighted	Genome + Metagenome + Interaction	EBV	New_Fold_19	0.11
Method 2	Weighted	Genome + Metagenome + Interaction	EMV	New_Fold_19	0.2
Method 2	Weighted	Genome + Metagenome + Interaction	EIV	New_Fold_19	0.17
Method 1	Data-Driven	Genome + Metagenome + Interaction	animal_effect	New_Fold_19	0.2
Method 1	Data-Driven	Genome + Metagenome + Interaction	EBV	New_Fold_19	0.13
Method 1	Data-Driven	Genome + Metagenome + Interaction	EMV	New_Fold_19	0.15
Method 1	Data-Driven	Genome + Metagenome + Interaction	EIV	New_Fold_19	0.01
Method 1	Naive	Genome + Metagenome + Interaction	animal_effect	New_Fold_19	0.26
Method 1	Naive	Genome + Metagenome + Interaction	EBV	New_Fold_19	0.11
Method 1	Naive	Genome + Metagenome + Interaction	EMV	New_Fold_19	0.21
Method 1	Naive	Genome + Metagenome + Interaction	EIV	New_Fold_19	0.17
Method 1	Weighted	Genome + Metagenome + Interaction	animal_effect	New_Fold_19	0.26
Method 1	Weighted	Genome + Metagenome + Interaction	EBV	New_Fold_19	0.11
Method 1	Weighted	Genome + Metagenome + Interaction	EMV	New_Fold_19	0.21
Method 1	Weighted	Genome + Metagenome + Interaction	EIV	New_Fold_19	0.17
Method 2	Naive	Metagenome Only	animal_effect	New_Fold_19	0.22
Method 2	Naive	Metagenome Only	EMV	New_Fold_19	0.22
Method 1	Naive	Metagenome Only	animal_effect	New_Fold_19	0.24
Method 1	Naive	Metagenome Only	EMV	New_Fold_19	0.24
Method 2	Weighted	Metagenome Only	animal_effect	New_Fold_19	0.22
Method 2	Weighted	Metagenome Only	EMV	New_Fold_19	0.22
Method 1	Weighted	Metagenome Only	animal_effect	New_Fold_19	0.24
Method 1	Weighted	Metagenome Only	EMV	New_Fold_19	0.24
Method 2	Data-Driven	Genome + Metagenome	animal_effect	New_Fold_1	0.27
Method 2	Data-Driven	Genome + Metagenome	EBV	New_Fold_1	0.21
Method 2	Data-Driven	Genome + Metagenome	EMV	New_Fold_1	0.19
Method 1	Data-Driven	Genome + Metagenome	animal_effect	New_Fold_1	0.27
Method 1	Data-Driven	Genome + Metagenome	EBV	New_Fold_1	0.21
Method 1	Data-Driven	Genome + Metagenome	EMV	New_Fold_1	0.18
Method 2	Naive	Genome + Metagenome	animal_effect	New_Fold_1	0.33
Method 2	Naive	Genome + Metagenome	EBV	New_Fold_1	0.22
Method 2	Naive	Genome + Metagenome	EMV	New_Fold_1	0.28
Method 1	Naive	Genome + Metagenome	animal_effect	New_Fold_1	0.34
Method 1	Naive	Genome + Metagenome	EBV	New_Fold_1	0.21
Method 1	Naive	Genome + Metagenome	EMV	New_Fold_1	0.28
Method 2	Weighted	Genome + Metagenome	animal_effect	New_Fold_1	0.33
Method 2	Weighted	Genome + Metagenome	EBV	New_Fold_1	0.22
Method 2	Weighted	Genome + Metagenome	EMV	New_Fold_1	0.28
Method 1	Weighted	Genome + Metagenome	animal_effect	New_Fold_1	0.34
Method 1	Weighted	Genome + Metagenome	EBV	New_Fold_1	0.21
Method 1	Weighted	Genome + Metagenome	EMV	New_Fold_1	0.28
Method 2	Data-Driven	Metagenome Only	animal_effect	New_Fold_1	0.18
Method 2	Data-Driven	Metagenome Only	EMV	New_Fold_1	0.18
Method 1	Data-Driven	Metagenome Only	animal_effect	New_Fold_1	0.17
Method 1	Data-Driven	Metagenome Only	EMV	New_Fold_1	0.17
Genome	Genome	Genome Only	animal_effect	New_Fold_1	0.21
Genome	Genome	Genome Only	EBV	New_Fold_1	0.21
Method 2	Data-Driven	Genome + Metagenome + Interaction	animal_effect	New_Fold_1	0.27
Method 2	Data-Driven	Genome + Metagenome + Interaction	EBV	New_Fold_1	0.21
Method 2	Data-Driven	Genome + Metagenome + Interaction	EMV	New_Fold_1	0.19
Method 2	Data-Driven	Genome + Metagenome + Interaction	EIV	New_Fold_1	0.03
Method 2	Naive	Genome + Metagenome + Interaction	animal_effect	New_Fold_1	0.32
Method 2	Naive	Genome + Metagenome + Interaction	EBV	New_Fold_1	0.22
Method 2	Naive	Genome + Metagenome + Interaction	EMV	New_Fold_1	0.27
Method 2	Naive	Genome + Metagenome + Interaction	EIV	New_Fold_1	0.01
Method 2	Weighted	Genome + Metagenome + Interaction	animal_effect	New_Fold_1	0.32
Method 2	Weighted	Genome + Metagenome + Interaction	EBV	New_Fold_1	0.22
Method 2	Weighted	Genome + Metagenome + Interaction	EMV	New_Fold_1	0.26
Method 2	Weighted	Genome + Metagenome + Interaction	EIV	New_Fold_1	0.01
Method 1	Data-Driven	Genome + Metagenome + Interaction	animal_effect	New_Fold_1	0.27
Method 1	Data-Driven	Genome + Metagenome + Interaction	EBV	New_Fold_1	0.21
Method 1	Data-Driven	Genome + Metagenome + Interaction	EMV	New_Fold_1	0.18
Method 1	Data-Driven	Genome + Metagenome + Interaction	EIV	New_Fold_1	0.02
Method 1	Naive	Genome + Metagenome + Interaction	animal_effect	New_Fold_1	0.27
Method 1	Naive	Genome + Metagenome + Interaction	EBV	New_Fold_1	0.21
Method 1	Naive	Genome + Metagenome + Interaction	EMV	New_Fold_1	0.24
Method 1	Naive	Genome + Metagenome + Interaction	EIV	New_Fold_1	-0.01
Method 1	Weighted	Genome + Metagenome + Interaction	animal_effect	New_Fold_1	0.27
Method 1	Weighted	Genome + Metagenome + Interaction	EBV	New_Fold_1	0.21
Method 1	Weighted	Genome + Metagenome + Interaction	EMV	New_Fold_1	0.24
Method 1	Weighted	Genome + Metagenome + Interaction	EIV	New_Fold_1	-0.01
Method 2	Naive	Metagenome Only	animal_effect	New_Fold_1	0.27
Method 2	Naive	Metagenome Only	EMV	New_Fold_1	0.27
Method 1	Naive	Metagenome Only	animal_effect	New_Fold_1	0.28
Method 1	Naive	Metagenome Only	EMV	New_Fold_1	0.28
Method 2	Weighted	Metagenome Only	animal_effect	New_Fold_1	0.27
Method 2	Weighted	Metagenome Only	EMV	New_Fold_1	0.27
Method 1	Weighted	Metagenome Only	animal_effect	New_Fold_1	0.28
Method 1	Weighted	Metagenome Only	EMV	New_Fold_1	0.28
Method 2	Data-Driven	Genome + Metagenome	animal_effect	New_Fold_20	0.22
Method 2	Data-Driven	Genome + Metagenome	EBV	New_Fold_20	0.19
Method 2	Data-Driven	Genome + Metagenome	EMV	New_Fold_20	0.12
Method 1	Data-Driven	Genome + Metagenome	animal_effect	New_Fold_20	0.22
Method 1	Data-Driven	Genome + Metagenome	EBV	New_Fold_20	0.2
Method 1	Data-Driven	Genome + Metagenome	EMV	New_Fold_20	0.13
Method 2	Naive	Genome + Metagenome	animal_effect	New_Fold_20	0.31
Method 2	Naive	Genome + Metagenome	EBV	New_Fold_20	0.2
Method 2	Naive	Genome + Metagenome	EMV	New_Fold_20	0.25
Method 1	Naive	Genome + Metagenome	animal_effect	New_Fold_20	0.34
Method 1	Naive	Genome + Metagenome	EBV	New_Fold_20	0.2
Method 1	Naive	Genome + Metagenome	EMV	New_Fold_20	0.29
Method 2	Weighted	Genome + Metagenome	animal_effect	New_Fold_20	0.32
Method 2	Weighted	Genome + Metagenome	EBV	New_Fold_20	0.2
Method 2	Weighted	Genome + Metagenome	EMV	New_Fold_20	0.26
Method 1	Weighted	Genome + Metagenome	animal_effect	New_Fold_20	0.35
Method 1	Weighted	Genome + Metagenome	EBV	New_Fold_20	0.2
Method 1	Weighted	Genome + Metagenome	EMV	New_Fold_20	0.29
Method 2	Data-Driven	Metagenome Only	animal_effect	New_Fold_20	0.13
Method 2	Data-Driven	Metagenome Only	EMV	New_Fold_20	0.13
Method 1	Data-Driven	Metagenome Only	animal_effect	New_Fold_20	0.13
Method 1	Data-Driven	Metagenome Only	EMV	New_Fold_20	0.13
Genome	Genome	Genome Only	animal_effect	New_Fold_20	0.19
Genome	Genome	Genome Only	EBV	New_Fold_20	0.19
Method 2	Data-Driven	Genome + Metagenome + Interaction	animal_effect	New_Fold_20	0.22
Method 2	Data-Driven	Genome + Metagenome + Interaction	EBV	New_Fold_20	0.19
Method 2	Data-Driven	Genome + Metagenome + Interaction	EMV	New_Fold_20	0.12
Method 2	Data-Driven	Genome + Metagenome + Interaction	EIV	New_Fold_20	0.02
Method 2	Naive	Genome + Metagenome + Interaction	animal_effect	New_Fold_20	0.31
Method 2	Naive	Genome + Metagenome + Interaction	EBV	New_Fold_20	0.2
Method 2	Naive	Genome + Metagenome + Interaction	EMV	New_Fold_20	0.24
Method 2	Naive	Genome + Metagenome + Interaction	EIV	New_Fold_20	0.05
Method 2	Weighted	Genome + Metagenome + Interaction	animal_effect	New_Fold_20	0.31
Method 2	Weighted	Genome + Metagenome + Interaction	EBV	New_Fold_20	0.2
Method 2	Weighted	Genome + Metagenome + Interaction	EMV	New_Fold_20	0.25
Method 2	Weighted	Genome + Metagenome + Interaction	EIV	New_Fold_20	0.05
Method 1	Data-Driven	Genome + Metagenome + Interaction	animal_effect	New_Fold_20	0.22
Method 1	Data-Driven	Genome + Metagenome + Interaction	EBV	New_Fold_20	0.2
Method 1	Data-Driven	Genome + Metagenome + Interaction	EMV	New_Fold_20	0.13
Method 1	Data-Driven	Genome + Metagenome + Interaction	EIV	New_Fold_20	0.04
Method 1	Naive	Genome + Metagenome + Interaction	animal_effect	New_Fold_20	0.31
Method 1	Naive	Genome + Metagenome + Interaction	EBV	New_Fold_20	0.21
Method 1	Naive	Genome + Metagenome + Interaction	EMV	New_Fold_20	0.26
Method 1	Naive	Genome + Metagenome + Interaction	EIV	New_Fold_20	0.06
Method 1	Weighted	Genome + Metagenome + Interaction	animal_effect	New_Fold_20	0.31
Method 1	Weighted	Genome + Metagenome + Interaction	EBV	New_Fold_20	0.21
Method 1	Weighted	Genome + Metagenome + Interaction	EMV	New_Fold_20	0.27
Method 1	Weighted	Genome + Metagenome + Interaction	EIV	New_Fold_20	0.06
Method 2	Naive	Metagenome Only	animal_effect	New_Fold_20	0.28
Method 2	Naive	Metagenome Only	EMV	New_Fold_20	0.28
Method 1	Naive	Metagenome Only	animal_effect	New_Fold_20	0.31
Method 1	Naive	Metagenome Only	EMV	New_Fold_20	0.31
Method 2	Weighted	Metagenome Only	animal_effect	New_Fold_20	0.28
Method 2	Weighted	Metagenome Only	EMV	New_Fold_20	0.28
Method 1	Weighted	Metagenome Only	animal_effect	New_Fold_20	0.31
Method 1	Weighted	Metagenome Only	EMV	New_Fold_20	0.31
Method 2	Data-Driven	Genome + Metagenome	animal_effect	New_Fold_2	0.26
Method 2	Data-Driven	Genome + Metagenome	EBV	New_Fold_2	0.19
Method 2	Data-Driven	Genome + Metagenome	EMV	New_Fold_2	0.18
Method 1	Data-Driven	Genome + Metagenome	animal_effect	New_Fold_2	0.23
Method 1	Data-Driven	Genome + Metagenome	EBV	New_Fold_2	0.19
Method 1	Data-Driven	Genome + Metagenome	EMV	New_Fold_2	0.16
Method 2	Naive	Genome + Metagenome	animal_effect	New_Fold_2	0.3
Method 2	Naive	Genome + Metagenome	EBV	New_Fold_2	0.18
Method 2	Naive	Genome + Metagenome	EMV	New_Fold_2	0.25
Method 1	Naive	Genome + Metagenome	animal_effect	New_Fold_2	0.32
Method 1	Naive	Genome + Metagenome	EBV	New_Fold_2	0.18
Method 1	Naive	Genome + Metagenome	EMV	New_Fold_2	0.27
Method 2	Weighted	Genome + Metagenome	animal_effect	New_Fold_2	0.3
Method 2	Weighted	Genome + Metagenome	EBV	New_Fold_2	0.18
Method 2	Weighted	Genome + Metagenome	EMV	New_Fold_2	0.25
Method 1	Weighted	Genome + Metagenome	animal_effect	New_Fold_2	0.32
Method 1	Weighted	Genome + Metagenome	EBV	New_Fold_2	0.18
Method 1	Weighted	Genome + Metagenome	EMV	New_Fold_2	0.27
Method 2	Data-Driven	Metagenome Only	animal_effect	New_Fold_2	0.2
Method 2	Data-Driven	Metagenome Only	EMV	New_Fold_2	0.2
Method 1	Data-Driven	Metagenome Only	animal_effect	New_Fold_2	0.17
Method 1	Data-Driven	Metagenome Only	EMV	New_Fold_2	0.17
Genome	Genome	Genome Only	animal_effect	New_Fold_2	0.19
Genome	Genome	Genome Only	EBV	New_Fold_2	0.19
Method 2	Data-Driven	Genome + Metagenome + Interaction	animal_effect	New_Fold_2	0.26
Method 2	Data-Driven	Genome + Metagenome + Interaction	EBV	New_Fold_2	0.19
Method 2	Data-Driven	Genome + Metagenome + Interaction	EMV	New_Fold_2	0.18
Method 2	Data-Driven	Genome + Metagenome + Interaction	EIV	New_Fold_2	0
Method 2	Naive	Genome + Metagenome + Interaction	animal_effect	New_Fold_2	0.29
Method 2	Naive	Genome + Metagenome + Interaction	EBV	New_Fold_2	0.18
Method 2	Naive	Genome + Metagenome + Interaction	EMV	New_Fold_2	0.25
Method 2	Naive	Genome + Metagenome + Interaction	EIV	New_Fold_2	0.17
Method 2	Weighted	Genome + Metagenome + Interaction	animal_effect	New_Fold_2	0.3
Method 2	Weighted	Genome + Metagenome + Interaction	EBV	New_Fold_2	0.18
Method 2	Weighted	Genome + Metagenome + Interaction	EMV	New_Fold_2	0.25
Method 2	Weighted	Genome + Metagenome + Interaction	EIV	New_Fold_2	0.17
Method 1	Data-Driven	Genome + Metagenome + Interaction	animal_effect	New_Fold_2	0.23
Method 1	Data-Driven	Genome + Metagenome + Interaction	EBV	New_Fold_2	0.19
Method 1	Data-Driven	Genome + Metagenome + Interaction	EMV	New_Fold_2	0.16
Method 1	Data-Driven	Genome + Metagenome + Interaction	EIV	New_Fold_2	0
Method 1	Naive	Genome + Metagenome + Interaction	animal_effect	New_Fold_2	0.32
Method 1	Naive	Genome + Metagenome + Interaction	EBV	New_Fold_2	0.18
Method 1	Naive	Genome + Metagenome + Interaction	EMV	New_Fold_2	0.25
Method 1	Naive	Genome + Metagenome + Interaction	EIV	New_Fold_2	0.16
Method 1	Weighted	Genome + Metagenome + Interaction	animal_effect	New_Fold_2	0.32
Method 1	Weighted	Genome + Metagenome + Interaction	EBV	New_Fold_2	0.18
Method 1	Weighted	Genome + Metagenome + Interaction	EMV	New_Fold_2	0.25
Method 1	Weighted	Genome + Metagenome + Interaction	EIV	New_Fold_2	0.16
Method 2	Naive	Metagenome Only	animal_effect	New_Fold_2	0.27
Method 2	Naive	Metagenome Only	EMV	New_Fold_2	0.27
Method 1	Naive	Metagenome Only	animal_effect	New_Fold_2	0.29
Method 1	Naive	Metagenome Only	EMV	New_Fold_2	0.29
Method 2	Weighted	Metagenome Only	animal_effect	New_Fold_2	0.27
Method 2	Weighted	Metagenome Only	EMV	New_Fold_2	0.27
Method 1	Weighted	Metagenome Only	animal_effect	New_Fold_2	0.29
Method 1	Weighted	Metagenome Only	EMV	New_Fold_2	0.29
Method 2	Data-Driven	Genome + Metagenome	animal_effect	New_Fold_3	0.2
Method 2	Data-Driven	Genome + Metagenome	EBV	New_Fold_3	0.19
Method 2	Data-Driven	Genome + Metagenome	EMV	New_Fold_3	0.12
Method 1	Data-Driven	Genome + Metagenome	animal_effect	New_Fold_3	0.21
Method 1	Data-Driven	Genome + Metagenome	EBV	New_Fold_3	0.19
Method 1	Data-Driven	Genome + Metagenome	EMV	New_Fold_3	0.12
Method 2	Naive	Genome + Metagenome	animal_effect	New_Fold_3	0.2
Method 2	Naive	Genome + Metagenome	EBV	New_Fold_3	0.19
Method 2	Naive	Genome + Metagenome	EMV	New_Fold_3	0.14
Method 1	Naive	Genome + Metagenome	animal_effect	New_Fold_3	0.21
Method 1	Naive	Genome + Metagenome	EBV	New_Fold_3	0.18
Method 1	Naive	Genome + Metagenome	EMV	New_Fold_3	0.16
Method 2	Weighted	Genome + Metagenome	animal_effect	New_Fold_3	0.2
Method 2	Weighted	Genome + Metagenome	EBV	New_Fold_3	0.19
Method 2	Weighted	Genome + Metagenome	EMV	New_Fold_3	0.14
Method 1	Weighted	Genome + Metagenome	animal_effect	New_Fold_3	0.22
Method 1	Weighted	Genome + Metagenome	EBV	New_Fold_3	0.18
Method 1	Weighted	Genome + Metagenome	EMV	New_Fold_3	0.16
Method 2	Data-Driven	Metagenome Only	animal_effect	New_Fold_3	0.11
Method 2	Data-Driven	Metagenome Only	EMV	New_Fold_3	0.11
Method 1	Data-Driven	Metagenome Only	animal_effect	New_Fold_3	0.11
Method 1	Data-Driven	Metagenome Only	EMV	New_Fold_3	0.11
Genome	Genome	Genome Only	animal_effect	New_Fold_3	0.18
Genome	Genome	Genome Only	EBV	New_Fold_3	0.18
Method 2	Data-Driven	Genome + Metagenome + Interaction	animal_effect	New_Fold_3	0.2
Method 2	Data-Driven	Genome + Metagenome + Interaction	EBV	New_Fold_3	0.19
Method 2	Data-Driven	Genome + Metagenome + Interaction	EMV	New_Fold_3	0.12
Method 2	Data-Driven	Genome + Metagenome + Interaction	EIV	New_Fold_3	0.08
Method 2	Naive	Genome + Metagenome + Interaction	animal_effect	New_Fold_3	0.2
Method 2	Naive	Genome + Metagenome + Interaction	EBV	New_Fold_3	0.19
Method 2	Naive	Genome + Metagenome + Interaction	EMV	New_Fold_3	0.13
Method 2	Naive	Genome + Metagenome + Interaction	EIV	New_Fold_3	0.11
Method 2	Weighted	Genome + Metagenome + Interaction	animal_effect	New_Fold_3	0.2
Method 2	Weighted	Genome + Metagenome + Interaction	EBV	New_Fold_3	0.19
Method 2	Weighted	Genome + Metagenome + Interaction	EMV	New_Fold_3	0.13
Method 2	Weighted	Genome + Metagenome + Interaction	EIV	New_Fold_3	0.11
Method 1	Data-Driven	Genome + Metagenome + Interaction	animal_effect	New_Fold_3	0.21
Method 1	Data-Driven	Genome + Metagenome + Interaction	EBV	New_Fold_3	0.19
Method 1	Data-Driven	Genome + Metagenome + Interaction	EMV	New_Fold_3	0.12
Method 1	Data-Driven	Genome + Metagenome + Interaction	EIV	New_Fold_3	0.05
Method 1	Naive	Genome + Metagenome + Interaction	animal_effect	New_Fold_3	0.22
Method 1	Naive	Genome + Metagenome + Interaction	EBV	New_Fold_3	0.2
Method 1	Naive	Genome + Metagenome + Interaction	EMV	New_Fold_3	0.13
Method 1	Naive	Genome + Metagenome + Interaction	EIV	New_Fold_3	0.12
Method 1	Weighted	Genome + Metagenome + Interaction	animal_effect	New_Fold_3	0.22
Method 1	Weighted	Genome + Metagenome + Interaction	EBV	New_Fold_3	0.2
Method 1	Weighted	Genome + Metagenome + Interaction	EMV	New_Fold_3	0.13
Method 1	Weighted	Genome + Metagenome + Interaction	EIV	New_Fold_3	0.12
Method 2	Naive	Metagenome Only	animal_effect	New_Fold_3	0.14
Method 2	Naive	Metagenome Only	EMV	New_Fold_3	0.14
Method 1	Naive	Metagenome Only	animal_effect	New_Fold_3	0.16
Method 1	Naive	Metagenome Only	EMV	New_Fold_3	0.16
Method 2	Weighted	Metagenome Only	animal_effect	New_Fold_3	0.14
Method 2	Weighted	Metagenome Only	EMV	New_Fold_3	0.14
Method 1	Weighted	Metagenome Only	animal_effect	New_Fold_3	0.16
Method 1	Weighted	Metagenome Only	EMV	New_Fold_3	0.16
Method 2	Data-Driven	Genome + Metagenome	animal_effect	New_Fold_4	0.21
Method 2	Data-Driven	Genome + Metagenome	EBV	New_Fold_4	0.16
Method 2	Data-Driven	Genome + Metagenome	EMV	New_Fold_4	0.14
Method 1	Data-Driven	Genome + Metagenome	animal_effect	New_Fold_4	0.25
Method 1	Data-Driven	Genome + Metagenome	EBV	New_Fold_4	0.16
Method 1	Data-Driven	Genome + Metagenome	EMV	New_Fold_4	0.19
Method 2	Naive	Genome + Metagenome	animal_effect	New_Fold_4	0.34
Method 2	Naive	Genome + Metagenome	EBV	New_Fold_4	0.16
Method 2	Naive	Genome + Metagenome	EMV	New_Fold_4	0.33
Method 1	Naive	Genome + Metagenome	animal_effect	New_Fold_4	0.39
Method 1	Naive	Genome + Metagenome	EBV	New_Fold_4	0.16
Method 1	Naive	Genome + Metagenome	EMV	New_Fold_4	0.37
Method 2	Weighted	Genome + Metagenome	animal_effect	New_Fold_4	0.35
Method 2	Weighted	Genome + Metagenome	EBV	New_Fold_4	0.16
Method 2	Weighted	Genome + Metagenome	EMV	New_Fold_4	0.33
Method 1	Weighted	Genome + Metagenome	animal_effect	New_Fold_4	0.39
Method 1	Weighted	Genome + Metagenome	EBV	New_Fold_4	0.16
Method 1	Weighted	Genome + Metagenome	EMV	New_Fold_4	0.37
Method 2	Data-Driven	Metagenome Only	animal_effect	New_Fold_4	0.13
Method 2	Data-Driven	Metagenome Only	EMV	New_Fold_4	0.13
Method 1	Data-Driven	Metagenome Only	animal_effect	New_Fold_4	0.18
Method 1	Data-Driven	Metagenome Only	EMV	New_Fold_4	0.18
Genome	Genome	Genome Only	animal_effect	New_Fold_4	0.15
Genome	Genome	Genome Only	EBV	New_Fold_4	0.15
Method 2	Data-Driven	Genome + Metagenome + Interaction	animal_effect	New_Fold_4	0.21
Method 2	Data-Driven	Genome + Metagenome + Interaction	EBV	New_Fold_4	0.16
Method 2	Data-Driven	Genome + Metagenome + Interaction	EMV	New_Fold_4	0.14
Method 2	Data-Driven	Genome + Metagenome + Interaction	EIV	New_Fold_4	-0.04
Method 2	Naive	Genome + Metagenome + Interaction	animal_effect	New_Fold_4	0.34
Method 2	Naive	Genome + Metagenome + Interaction	EBV	New_Fold_4	0.16
Method 2	Naive	Genome + Metagenome + Interaction	EMV	New_Fold_4	0.32
Method 2	Naive	Genome + Metagenome + Interaction	EIV	New_Fold_4	0.03
Method 2	Weighted	Genome + Metagenome + Interaction	animal_effect	New_Fold_4	0.34
Method 2	Weighted	Genome + Metagenome + Interaction	EBV	New_Fold_4	0.16
Method 2	Weighted	Genome + Metagenome + Interaction	EMV	New_Fold_4	0.32
Method 2	Weighted	Genome + Metagenome + Interaction	EIV	New_Fold_4	0.03
Method 1	Data-Driven	Genome + Metagenome + Interaction	animal_effect	New_Fold_4	0.25
Method 1	Data-Driven	Genome + Metagenome + Interaction	EBV	New_Fold_4	0.16
Method 1	Data-Driven	Genome + Metagenome + Interaction	EMV	New_Fold_4	0.19
Method 1	Data-Driven	Genome + Metagenome + Interaction	EIV	New_Fold_4	-0.06
Method 1	Naive	Genome + Metagenome + Interaction	animal_effect	New_Fold_4	0.36
Method 1	Naive	Genome + Metagenome + Interaction	EBV	New_Fold_4	0.16
Method 1	Naive	Genome + Metagenome + Interaction	EMV	New_Fold_4	0.35
Method 1	Naive	Genome + Metagenome + Interaction	EIV	New_Fold_4	0.03
Method 1	Weighted	Genome + Metagenome + Interaction	animal_effect	New_Fold_4	0.36
Method 1	Weighted	Genome + Metagenome + Interaction	EBV	New_Fold_4	0.16
Method 1	Weighted	Genome + Metagenome + Interaction	EMV	New_Fold_4	0.35
Method 1	Weighted	Genome + Metagenome + Interaction	EIV	New_Fold_4	0.04
Method 2	Naive	Metagenome Only	animal_effect	New_Fold_4	0.33
Method 2	Naive	Metagenome Only	EMV	New_Fold_4	0.33
Method 1	Naive	Metagenome Only	animal_effect	New_Fold_4	0.37
Method 1	Naive	Metagenome Only	EMV	New_Fold_4	0.37
Method 2	Weighted	Metagenome Only	animal_effect	New_Fold_4	0.34
Method 2	Weighted	Metagenome Only	EMV	New_Fold_4	0.34
Method 1	Weighted	Metagenome Only	animal_effect	New_Fold_4	0.37
Method 1	Weighted	Metagenome Only	EMV	New_Fold_4	0.37
Method 2	Data-Driven	Genome + Metagenome	animal_effect	New_Fold_5	0.09
Method 2	Data-Driven	Genome + Metagenome	EBV	New_Fold_5	0.09
Method 2	Data-Driven	Genome + Metagenome	EMV	New_Fold_5	0.02
Method 1	Data-Driven	Genome + Metagenome	animal_effect	New_Fold_5	0.09
Method 1	Data-Driven	Genome + Metagenome	EBV	New_Fold_5	0.09
Method 1	Data-Driven	Genome + Metagenome	EMV	New_Fold_5	0.03
Method 2	Naive	Genome + Metagenome	animal_effect	New_Fold_5	0.17
Method 2	Naive	Genome + Metagenome	EBV	New_Fold_5	0.07
Method 2	Naive	Genome + Metagenome	EMV	New_Fold_5	0.17
Method 1	Naive	Genome + Metagenome	animal_effect	New_Fold_5	0.18
Method 1	Naive	Genome + Metagenome	EBV	New_Fold_5	0.06
Method 1	Naive	Genome + Metagenome	EMV	New_Fold_5	0.19
Method 2	Weighted	Genome + Metagenome	animal_effect	New_Fold_5	0.17
Method 2	Weighted	Genome + Metagenome	EBV	New_Fold_5	0.07
Method 2	Weighted	Genome + Metagenome	EMV	New_Fold_5	0.17
Method 1	Weighted	Genome + Metagenome	animal_effect	New_Fold_5	0.18
Method 1	Weighted	Genome + Metagenome	EBV	New_Fold_5	0.06
Method 1	Weighted	Genome + Metagenome	EMV	New_Fold_5	0.19
Method 2	Data-Driven	Metagenome Only	animal_effect	New_Fold_5	0.01
Method 2	Data-Driven	Metagenome Only	EMV	New_Fold_5	0.01
Method 1	Data-Driven	Metagenome Only	animal_effect	New_Fold_5	0.01
Method 1	Data-Driven	Metagenome Only	EMV	New_Fold_5	0.01
Genome	Genome	Genome Only	animal_effect	New_Fold_5	0.07
Genome	Genome	Genome Only	EBV	New_Fold_5	0.07
Method 2	Data-Driven	Genome + Metagenome + Interaction	animal_effect	New_Fold_5	0.09
Method 2	Data-Driven	Genome + Metagenome + Interaction	EBV	New_Fold_5	0.09
Method 2	Data-Driven	Genome + Metagenome + Interaction	EMV	New_Fold_5	0.02
Method 2	Data-Driven	Genome + Metagenome + Interaction	EIV	New_Fold_5	-0.09
Method 2	Naive	Genome + Metagenome + Interaction	animal_effect	New_Fold_5	0.16
Method 2	Naive	Genome + Metagenome + Interaction	EBV	New_Fold_5	0.06
Method 2	Naive	Genome + Metagenome + Interaction	EMV	New_Fold_5	0.16
Method 2	Naive	Genome + Metagenome + Interaction	EIV	New_Fold_5	0.09
Method 2	Weighted	Genome + Metagenome + Interaction	animal_effect	New_Fold_5	0.16
Method 2	Weighted	Genome + Metagenome + Interaction	EBV	New_Fold_5	0.06
Method 2	Weighted	Genome + Metagenome + Interaction	EMV	New_Fold_5	0.16
Method 2	Weighted	Genome + Metagenome + Interaction	EIV	New_Fold_5	0.1
Method 1	Data-Driven	Genome + Metagenome + Interaction	animal_effect	New_Fold_5	0.09
Method 1	Data-Driven	Genome + Metagenome + Interaction	EBV	New_Fold_5	0.09
Method 1	Data-Driven	Genome + Metagenome + Interaction	EMV	New_Fold_5	0.03
Method 1	Data-Driven	Genome + Metagenome + Interaction	EIV	New_Fold_5	-0.07
Method 1	Naive	Genome + Metagenome + Interaction	animal_effect	New_Fold_5	0.16
Method 1	Naive	Genome + Metagenome + Interaction	EBV	New_Fold_5	0.05
Method 1	Naive	Genome + Metagenome + Interaction	EMV	New_Fold_5	0.14
Method 1	Naive	Genome + Metagenome + Interaction	EIV	New_Fold_5	0.13
Method 1	Weighted	Genome + Metagenome + Interaction	animal_effect	New_Fold_5	0.17
Method 1	Weighted	Genome + Metagenome + Interaction	EBV	New_Fold_5	0.05
Method 1	Weighted	Genome + Metagenome + Interaction	EMV	New_Fold_5	0.14
Method 1	Weighted	Genome + Metagenome + Interaction	EIV	New_Fold_5	0.13
Method 2	Naive	Metagenome Only	animal_effect	New_Fold_5	0.18
Method 2	Naive	Metagenome Only	EMV	New_Fold_5	0.18
Method 1	Naive	Metagenome Only	animal_effect	New_Fold_5	0.21
Method 1	Naive	Metagenome Only	EMV	New_Fold_5	0.21
Method 2	Weighted	Metagenome Only	animal_effect	New_Fold_5	0.18
Method 2	Weighted	Metagenome Only	EMV	New_Fold_5	0.18
Method 1	Weighted	Metagenome Only	animal_effect	New_Fold_5	0.21
Method 1	Weighted	Metagenome Only	EMV	New_Fold_5	0.21
Method 2	Data-Driven	Genome + Metagenome	animal_effect	New_Fold_6	0.12
Method 2	Data-Driven	Genome + Metagenome	EBV	New_Fold_6	0.09
Method 2	Data-Driven	Genome + Metagenome	EMV	New_Fold_6	0.08
Method 1	Data-Driven	Genome + Metagenome	animal_effect	New_Fold_6	0.13
Method 1	Data-Driven	Genome + Metagenome	EBV	New_Fold_6	0.09
Method 1	Data-Driven	Genome + Metagenome	EMV	New_Fold_6	0.1
Method 2	Naive	Genome + Metagenome	animal_effect	New_Fold_6	0.2
Method 2	Naive	Genome + Metagenome	EBV	New_Fold_6	0.08
Method 2	Naive	Genome + Metagenome	EMV	New_Fold_6	0.18
Method 1	Naive	Genome + Metagenome	animal_effect	New_Fold_6	0.23
Method 1	Naive	Genome + Metagenome	EBV	New_Fold_6	0.09
Method 1	Naive	Genome + Metagenome	EMV	New_Fold_6	0.22
Method 2	Weighted	Genome + Metagenome	animal_effect	New_Fold_6	0.2
Method 2	Weighted	Genome + Metagenome	EBV	New_Fold_6	0.08
Method 2	Weighted	Genome + Metagenome	EMV	New_Fold_6	0.18
Method 1	Weighted	Genome + Metagenome	animal_effect	New_Fold_6	0.24
Method 1	Weighted	Genome + Metagenome	EBV	New_Fold_6	0.09
Method 1	Weighted	Genome + Metagenome	EMV	New_Fold_6	0.22
Method 2	Data-Driven	Metagenome Only	animal_effect	New_Fold_6	0.08
Method 2	Data-Driven	Metagenome Only	EMV	New_Fold_6	0.08
Method 1	Data-Driven	Metagenome Only	animal_effect	New_Fold_6	0.1
Method 1	Data-Driven	Metagenome Only	EMV	New_Fold_6	0.1
Genome	Genome	Genome Only	animal_effect	New_Fold_6	0.09
Genome	Genome	Genome Only	EBV	New_Fold_6	0.09
Method 2	Data-Driven	Genome + Metagenome + Interaction	animal_effect	New_Fold_6	0.12
Method 2	Data-Driven	Genome + Metagenome + Interaction	EBV	New_Fold_6	0.09
Method 2	Data-Driven	Genome + Metagenome + Interaction	EMV	New_Fold_6	0.08
Method 2	Data-Driven	Genome + Metagenome + Interaction	EIV	New_Fold_6	0.02
Method 2	Naive	Genome + Metagenome + Interaction	animal_effect	New_Fold_6	0.19
Method 2	Naive	Genome + Metagenome + Interaction	EBV	New_Fold_6	0.08
Method 2	Naive	Genome + Metagenome + Interaction	EMV	New_Fold_6	0.17
Method 2	Naive	Genome + Metagenome + Interaction	EIV	New_Fold_6	0.11
Method 2	Weighted	Genome + Metagenome + Interaction	animal_effect	New_Fold_6	0.2
Method 2	Weighted	Genome + Metagenome + Interaction	EBV	New_Fold_6	0.08
Method 2	Weighted	Genome + Metagenome + Interaction	EMV	New_Fold_6	0.18
Method 2	Weighted	Genome + Metagenome + Interaction	EIV	New_Fold_6	0.11
Method 1	Data-Driven	Genome + Metagenome + Interaction	animal_effect	New_Fold_6	0.13
Method 1	Data-Driven	Genome + Metagenome + Interaction	EBV	New_Fold_6	0.09
Method 1	Data-Driven	Genome + Metagenome + Interaction	EMV	New_Fold_6	0.1
Method 1	Data-Driven	Genome + Metagenome + Interaction	EIV	New_Fold_6	-0.02
Method 1	Naive	Genome + Metagenome + Interaction	animal_effect	New_Fold_6	0.22
Method 1	Naive	Genome + Metagenome + Interaction	EBV	New_Fold_6	0.09
Method 1	Naive	Genome + Metagenome + Interaction	EMV	New_Fold_6	0.19
Method 1	Naive	Genome + Metagenome + Interaction	EIV	New_Fold_6	0.1
Method 1	Weighted	Genome + Metagenome + Interaction	animal_effect	New_Fold_6	0.23
Method 1	Weighted	Genome + Metagenome + Interaction	EBV	New_Fold_6	0.09
Method 1	Weighted	Genome + Metagenome + Interaction	EMV	New_Fold_6	0.2
Method 1	Weighted	Genome + Metagenome + Interaction	EIV	New_Fold_6	0.1
Method 2	Naive	Metagenome Only	animal_effect	New_Fold_6	0.2
Method 2	Naive	Metagenome Only	EMV	New_Fold_6	0.2
Method 1	Naive	Metagenome Only	animal_effect	New_Fold_6	0.23
Method 1	Naive	Metagenome Only	EMV	New_Fold_6	0.23
Method 2	Weighted	Metagenome Only	animal_effect	New_Fold_6	0.2
Method 2	Weighted	Metagenome Only	EMV	New_Fold_6	0.2
Method 1	Weighted	Metagenome Only	animal_effect	New_Fold_6	0.23
Method 1	Weighted	Metagenome Only	EMV	New_Fold_6	0.23
Method 2	Data-Driven	Genome + Metagenome	animal_effect	New_Fold_7	0.18
Method 2	Data-Driven	Genome + Metagenome	EBV	New_Fold_7	0.21
Method 2	Data-Driven	Genome + Metagenome	EMV	New_Fold_7	0.11
Method 1	Data-Driven	Genome + Metagenome	animal_effect	New_Fold_7	0.15
Method 1	Data-Driven	Genome + Metagenome	EBV	New_Fold_7	0.21
Method 1	Data-Driven	Genome + Metagenome	EMV	New_Fold_7	0.09
Method 2	Naive	Genome + Metagenome	animal_effect	New_Fold_7	0.23
Method 2	Naive	Genome + Metagenome	EBV	New_Fold_7	0.2
Method 2	Naive	Genome + Metagenome	EMV	New_Fold_7	0.2
Method 1	Naive	Genome + Metagenome	animal_effect	New_Fold_7	0.25
Method 1	Naive	Genome + Metagenome	EBV	New_Fold_7	0.19
Method 1	Naive	Genome + Metagenome	EMV	New_Fold_7	0.22
Method 2	Weighted	Genome + Metagenome	animal_effect	New_Fold_7	0.23
Method 2	Weighted	Genome + Metagenome	EBV	New_Fold_7	0.2
Method 2	Weighted	Genome + Metagenome	EMV	New_Fold_7	0.2
Method 1	Weighted	Genome + Metagenome	animal_effect	New_Fold_7	0.25
Method 1	Weighted	Genome + Metagenome	EBV	New_Fold_7	0.19
Method 1	Weighted	Genome + Metagenome	EMV	New_Fold_7	0.22
Method 2	Data-Driven	Metagenome Only	animal_effect	New_Fold_7	0.12
Method 2	Data-Driven	Metagenome Only	EMV	New_Fold_7	0.12
Method 1	Data-Driven	Metagenome Only	animal_effect	New_Fold_7	0.09
Method 1	Data-Driven	Metagenome Only	EMV	New_Fold_7	0.09
Genome	Genome	Genome Only	animal_effect	New_Fold_7	0.2
Genome	Genome	Genome Only	EBV	New_Fold_7	0.2
Method 2	Data-Driven	Genome + Metagenome + Interaction	animal_effect	New_Fold_7	0.18
Method 2	Data-Driven	Genome + Metagenome + Interaction	EBV	New_Fold_7	0.21
Method 2	Data-Driven	Genome + Metagenome + Interaction	EMV	New_Fold_7	0.11
Method 2	Data-Driven	Genome + Metagenome + Interaction	EIV	New_Fold_7	0.07
Method 2	Naive	Genome + Metagenome + Interaction	animal_effect	New_Fold_7	0.23
Method 2	Naive	Genome + Metagenome + Interaction	EBV	New_Fold_7	0.2
Method 2	Naive	Genome + Metagenome + Interaction	EMV	New_Fold_7	0.19
Method 2	Naive	Genome + Metagenome + Interaction	EIV	New_Fold_7	0.09
Method 2	Weighted	Genome + Metagenome + Interaction	animal_effect	New_Fold_7	0.23
Method 2	Weighted	Genome + Metagenome + Interaction	EBV	New_Fold_7	0.2
Method 2	Weighted	Genome + Metagenome + Interaction	EMV	New_Fold_7	0.19
Method 2	Weighted	Genome + Metagenome + Interaction	EIV	New_Fold_7	0.09
Method 1	Data-Driven	Genome + Metagenome + Interaction	animal_effect	New_Fold_7	0.15
Method 1	Data-Driven	Genome + Metagenome + Interaction	EBV	New_Fold_7	0.21
Method 1	Data-Driven	Genome + Metagenome + Interaction	EMV	New_Fold_7	0.09
Method 1	Data-Driven	Genome + Metagenome + Interaction	EIV	New_Fold_7	0.04
Method 1	Naive	Genome + Metagenome + Interaction	animal_effect	New_Fold_7	0.23
Method 1	Naive	Genome + Metagenome + Interaction	EBV	New_Fold_7	0.18
Method 1	Naive	Genome + Metagenome + Interaction	EMV	New_Fold_7	0.19
Method 1	Naive	Genome + Metagenome + Interaction	EIV	New_Fold_7	0.08
Method 1	Weighted	Genome + Metagenome + Interaction	animal_effect	New_Fold_7	0.23
Method 1	Weighted	Genome + Metagenome + Interaction	EBV	New_Fold_7	0.18
Method 1	Weighted	Genome + Metagenome + Interaction	EMV	New_Fold_7	0.2
Method 1	Weighted	Genome + Metagenome + Interaction	EIV	New_Fold_7	0.08
Method 2	Naive	Metagenome Only	animal_effect	New_Fold_7	0.22
Method 2	Naive	Metagenome Only	EMV	New_Fold_7	0.22
Method 1	Naive	Metagenome Only	animal_effect	New_Fold_7	0.23
Method 1	Naive	Metagenome Only	EMV	New_Fold_7	0.23
Method 2	Weighted	Metagenome Only	animal_effect	New_Fold_7	0.22
Method 2	Weighted	Metagenome Only	EMV	New_Fold_7	0.22
Method 1	Weighted	Metagenome Only	animal_effect	New_Fold_7	0.24
Method 1	Weighted	Metagenome Only	EMV	New_Fold_7	0.24
Method 2	Data-Driven	Genome + Metagenome	animal_effect	New_Fold_8	0.19
Method 2	Data-Driven	Genome + Metagenome	EBV	New_Fold_8	0.14
Method 2	Data-Driven	Genome + Metagenome	EMV	New_Fold_8	0.24
Method 1	Data-Driven	Genome + Metagenome	animal_effect	New_Fold_8	0.19
Method 1	Data-Driven	Genome + Metagenome	EBV	New_Fold_8	0.14
Method 1	Data-Driven	Genome + Metagenome	EMV	New_Fold_8	0.23
Method 2	Naive	Genome + Metagenome	animal_effect	New_Fold_8	0.29
Method 2	Naive	Genome + Metagenome	EBV	New_Fold_8	0.16
Method 2	Naive	Genome + Metagenome	EMV	New_Fold_8	0.31
Method 1	Naive	Genome + Metagenome	animal_effect	New_Fold_8	0.3
Method 1	Naive	Genome + Metagenome	EBV	New_Fold_8	0.17
Method 1	Naive	Genome + Metagenome	EMV	New_Fold_8	0.34
Method 2	Weighted	Genome + Metagenome	animal_effect	New_Fold_8	0.3
Method 2	Weighted	Genome + Metagenome	EBV	New_Fold_8	0.16
Method 2	Weighted	Genome + Metagenome	EMV	New_Fold_8	0.31
Method 1	Weighted	Genome + Metagenome	animal_effect	New_Fold_8	0.3
Method 1	Weighted	Genome + Metagenome	EBV	New_Fold_8	0.17
Method 1	Weighted	Genome + Metagenome	EMV	New_Fold_8	0.34
Method 2	Data-Driven	Metagenome Only	animal_effect	New_Fold_8	0.23
Method 2	Data-Driven	Metagenome Only	EMV	New_Fold_8	0.23
Method 1	Data-Driven	Metagenome Only	animal_effect	New_Fold_8	0.22
Method 1	Data-Driven	Metagenome Only	EMV	New_Fold_8	0.22
Genome	Genome	Genome Only	animal_effect	New_Fold_8	0.14
Genome	Genome	Genome Only	EBV	New_Fold_8	0.14
Method 2	Data-Driven	Genome + Metagenome + Interaction	animal_effect	New_Fold_8	0.19
Method 2	Data-Driven	Genome + Metagenome + Interaction	EBV	New_Fold_8	0.14
Method 2	Data-Driven	Genome + Metagenome + Interaction	EMV	New_Fold_8	0.24
Method 2	Data-Driven	Genome + Metagenome + Interaction	EIV	New_Fold_8	-0.03
Method 2	Naive	Genome + Metagenome + Interaction	animal_effect	New_Fold_8	0.29
Method 2	Naive	Genome + Metagenome + Interaction	EBV	New_Fold_8	0.16
Method 2	Naive	Genome + Metagenome + Interaction	EMV	New_Fold_8	0.31
Method 2	Naive	Genome + Metagenome + Interaction	EIV	New_Fold_8	0.1
Method 2	Weighted	Genome + Metagenome + Interaction	animal_effect	New_Fold_8	0.29
Method 2	Weighted	Genome + Metagenome + Interaction	EBV	New_Fold_8	0.16
Method 2	Weighted	Genome + Metagenome + Interaction	EMV	New_Fold_8	0.31
Method 2	Weighted	Genome + Metagenome + Interaction	EIV	New_Fold_8	0.1
Method 1	Data-Driven	Genome + Metagenome + Interaction	animal_effect	New_Fold_8	0.19
Method 1	Data-Driven	Genome + Metagenome + Interaction	EBV	New_Fold_8	0.14
Method 1	Data-Driven	Genome + Metagenome + Interaction	EMV	New_Fold_8	0.23
Method 1	Data-Driven	Genome + Metagenome + Interaction	EIV	New_Fold_8	0.01
Method 1	Naive	Genome + Metagenome + Interaction	animal_effect	New_Fold_8	0.19
Method 1	Naive	Genome + Metagenome + Interaction	EBV	New_Fold_8	0.17
Method 1	Naive	Genome + Metagenome + Interaction	EMV	New_Fold_8	0.2
Method 1	Naive	Genome + Metagenome + Interaction	EIV	New_Fold_8	0.11
Method 1	Weighted	Genome + Metagenome + Interaction	animal_effect	New_Fold_8	0.19
Method 1	Weighted	Genome + Metagenome + Interaction	EBV	New_Fold_8	0.17
Method 1	Weighted	Genome + Metagenome + Interaction	EMV	New_Fold_8	0.19
Method 1	Weighted	Genome + Metagenome + Interaction	EIV	New_Fold_8	0.11
Method 2	Naive	Metagenome Only	animal_effect	New_Fold_8	0.31
Method 2	Naive	Metagenome Only	EMV	New_Fold_8	0.31
Method 1	Naive	Metagenome Only	animal_effect	New_Fold_8	0.33
Method 1	Naive	Metagenome Only	EMV	New_Fold_8	0.33
Method 2	Weighted	Metagenome Only	animal_effect	New_Fold_8	0.31
Method 2	Weighted	Metagenome Only	EMV	New_Fold_8	0.31
Method 1	Weighted	Metagenome Only	animal_effect	New_Fold_8	0.33
Method 1	Weighted	Metagenome Only	EMV	New_Fold_8	0.33
Method 2	Data-Driven	Genome + Metagenome	animal_effect	New_Fold_9	0.11
Method 2	Data-Driven	Genome + Metagenome	EBV	New_Fold_9	0.05
Method 2	Data-Driven	Genome + Metagenome	EMV	New_Fold_9	0.21
Method 1	Data-Driven	Genome + Metagenome	animal_effect	New_Fold_9	0.14
Method 1	Data-Driven	Genome + Metagenome	EBV	New_Fold_9	0.05
Method 1	Data-Driven	Genome + Metagenome	EMV	New_Fold_9	0.18
Method 2	Naive	Genome + Metagenome	animal_effect	New_Fold_9	0.2
Method 2	Naive	Genome + Metagenome	EBV	New_Fold_9	0.07
Method 2	Naive	Genome + Metagenome	EMV	New_Fold_9	0.22
Method 1	Naive	Genome + Metagenome	animal_effect	New_Fold_9	0.22
Method 1	Naive	Genome + Metagenome	EBV	New_Fold_9	0.08
Method 1	Naive	Genome + Metagenome	EMV	New_Fold_9	0.24
Method 2	Weighted	Genome + Metagenome	animal_effect	New_Fold_9	0.2
Method 2	Weighted	Genome + Metagenome	EBV	New_Fold_9	0.07
Method 2	Weighted	Genome + Metagenome	EMV	New_Fold_9	0.22
Method 1	Weighted	Genome + Metagenome	animal_effect	New_Fold_9	0.22
Method 1	Weighted	Genome + Metagenome	EBV	New_Fold_9	0.08
Method 1	Weighted	Genome + Metagenome	EMV	New_Fold_9	0.24
Method 2	Data-Driven	Metagenome Only	animal_effect	New_Fold_9	0.21
Method 2	Data-Driven	Metagenome Only	EMV	New_Fold_9	0.21
Method 1	Data-Driven	Metagenome Only	animal_effect	New_Fold_9	0.18
Method 1	Data-Driven	Metagenome Only	EMV	New_Fold_9	0.18
Genome	Genome	Genome Only	animal_effect	New_Fold_9	0.04
Genome	Genome	Genome Only	EBV	New_Fold_9	0.04
Method 2	Data-Driven	Genome + Metagenome + Interaction	animal_effect	New_Fold_9	0.11
Method 2	Data-Driven	Genome + Metagenome + Interaction	EBV	New_Fold_9	0.05
Method 2	Data-Driven	Genome + Metagenome + Interaction	EMV	New_Fold_9	0.21
Method 2	Data-Driven	Genome + Metagenome + Interaction	EIV	New_Fold_9	0.1
Method 2	Naive	Genome + Metagenome + Interaction	animal_effect	New_Fold_9	0.2
Method 2	Naive	Genome + Metagenome + Interaction	EBV	New_Fold_9	0.07
Method 2	Naive	Genome + Metagenome + Interaction	EMV	New_Fold_9	0.22
Method 2	Naive	Genome + Metagenome + Interaction	EIV	New_Fold_9	0.06
Method 2	Weighted	Genome + Metagenome + Interaction	animal_effect	New_Fold_9	0.2
Method 2	Weighted	Genome + Metagenome + Interaction	EBV	New_Fold_9	0.07
Method 2	Weighted	Genome + Metagenome + Interaction	EMV	New_Fold_9	0.22
Method 2	Weighted	Genome + Metagenome + Interaction	EIV	New_Fold_9	0.06
Method 1	Data-Driven	Genome + Metagenome + Interaction	animal_effect	New_Fold_9	0.14
Method 1	Data-Driven	Genome + Metagenome + Interaction	EBV	New_Fold_9	0.05
Method 1	Data-Driven	Genome + Metagenome + Interaction	EMV	New_Fold_9	0.18
Method 1	Data-Driven	Genome + Metagenome + Interaction	EIV	New_Fold_9	0.09
Method 1	Naive	Genome + Metagenome + Interaction	animal_effect	New_Fold_9	0.2
Method 1	Naive	Genome + Metagenome + Interaction	EBV	New_Fold_9	0.07
Method 1	Naive	Genome + Metagenome + Interaction	EMV	New_Fold_9	0.23
Method 1	Naive	Genome + Metagenome + Interaction	EIV	New_Fold_9	0.07
Method 1	Weighted	Genome + Metagenome + Interaction	animal_effect	New_Fold_9	0.21
Method 1	Weighted	Genome + Metagenome + Interaction	EBV	New_Fold_9	0.08
Method 1	Weighted	Genome + Metagenome + Interaction	EMV	New_Fold_9	0.23
Method 1	Weighted	Genome + Metagenome + Interaction	EIV	New_Fold_9	0.07
Method 2	Naive	Metagenome Only	animal_effect	New_Fold_9	0.22
Method 2	Naive	Metagenome Only	EMV	New_Fold_9	0.22
Method 1	Naive	Metagenome Only	animal_effect	New_Fold_9	0.24
Method 1	Naive	Metagenome Only	EMV	New_Fold_9	0.24
Method 2	Weighted	Metagenome Only	animal_effect	New_Fold_9	0.22
Method 2	Weighted	Metagenome Only	EMV	New_Fold_9	0.22
Method 1	Weighted	Metagenome Only	animal_effect	New_Fold_9	0.24
Method 1	Weighted	Metagenome Only	EMV	New_Fold_9	0.24

## Sheet: Table S8
Prediction Accuracy of Each Component of Each Fold for Average Daily Gain for 4-fold cross-validation
MRM	adjustment	complexity	Effect	Fold_in_Test	Correlation
Method 2	Data-Driven	Genome + Metagenome	animal_effect	New_Fold_10	0.02
Method 2	Data-Driven	Genome + Metagenome	EBV	New_Fold_10	0.02
Method 2	Data-Driven	Genome + Metagenome	EMV	New_Fold_10	0
Method 1	Data-Driven	Genome + Metagenome	animal_effect	New_Fold_10	0.02
Method 1	Data-Driven	Genome + Metagenome	EBV	New_Fold_10	0.02
Method 1	Data-Driven	Genome + Metagenome	EMV	New_Fold_10	-0.04
Method 2	Naive	Genome + Metagenome	animal_effect	New_Fold_10	0.09
Method 2	Naive	Genome + Metagenome	EBV	New_Fold_10	0.01
Method 2	Naive	Genome + Metagenome	EMV	New_Fold_10	0.1
Method 1	Naive	Genome + Metagenome	animal_effect	New_Fold_10	0.07
Method 1	Naive	Genome + Metagenome	EBV	New_Fold_10	0
Method 1	Naive	Genome + Metagenome	EMV	New_Fold_10	0.08
Method 2	Weighted	Genome + Metagenome	animal_effect	New_Fold_10	0.09
Method 2	Weighted	Genome + Metagenome	EBV	New_Fold_10	0.01
Method 2	Weighted	Genome + Metagenome	EMV	New_Fold_10	0.1
Method 1	Weighted	Genome + Metagenome	animal_effect	New_Fold_10	0.07
Method 1	Weighted	Genome + Metagenome	EBV	New_Fold_10	0
Method 1	Weighted	Genome + Metagenome	EMV	New_Fold_10	0.08
Method 2	Data-Driven	Metagenome Only	animal_effect	New_Fold_10	0.02
Method 2	Data-Driven	Metagenome Only	EMV	New_Fold_10	0.02
Method 1	Data-Driven	Metagenome Only	animal_effect	New_Fold_10	-0.03
Method 1	Data-Driven	Metagenome Only	EMV	New_Fold_10	-0.03
Genome	Genome	Genome Only	animal_effect	New_Fold_10	0.02
Genome	Genome	Genome Only	EBV	New_Fold_10	0.02
Method 2	Data-Driven	Genome + Metagenome + Interaction	animal_effect	New_Fold_10	-0.03
Method 2	Data-Driven	Genome + Metagenome + Interaction	EBV	New_Fold_10	0.05
Method 2	Data-Driven	Genome + Metagenome + Interaction	EMV	New_Fold_10	0.07
Method 2	Data-Driven	Genome + Metagenome + Interaction	EIV	New_Fold_10	-0.1
Method 2	Naive	Genome + Metagenome + Interaction	animal_effect	New_Fold_10	0.16
Method 2	Naive	Genome + Metagenome + Interaction	EBV	New_Fold_10	0.01
Method 2	Naive	Genome + Metagenome + Interaction	EMV	New_Fold_10	0.11
Method 2	Naive	Genome + Metagenome + Interaction	EIV	New_Fold_10	0.15
Method 2	Weighted	Genome + Metagenome + Interaction	animal_effect	New_Fold_10	0.16
Method 2	Weighted	Genome + Metagenome + Interaction	EBV	New_Fold_10	0.01
Method 2	Weighted	Genome + Metagenome + Interaction	EMV	New_Fold_10	0.11
Method 2	Weighted	Genome + Metagenome + Interaction	EIV	New_Fold_10	0.15
Method 1	Data-Driven	Genome + Metagenome + Interaction	animal_effect	New_Fold_10	-0.05
Method 1	Data-Driven	Genome + Metagenome + Interaction	EBV	New_Fold_10	0.04
Method 1	Data-Driven	Genome + Metagenome + Interaction	EMV	New_Fold_10	-0.01
Method 1	Data-Driven	Genome + Metagenome + Interaction	EIV	New_Fold_10	-0.11
Method 1	Naive	Genome + Metagenome + Interaction	animal_effect	New_Fold_10	0.08
Method 1	Naive	Genome + Metagenome + Interaction	EBV	New_Fold_10	0
Method 1	Naive	Genome + Metagenome + Interaction	EMV	New_Fold_10	0.08
Method 1	Naive	Genome + Metagenome + Interaction	EIV	New_Fold_10	0.19
Method 1	Weighted	Genome + Metagenome + Interaction	animal_effect	New_Fold_10	0.07
Method 1	Weighted	Genome + Metagenome + Interaction	EBV	New_Fold_10	0.01
Method 1	Weighted	Genome + Metagenome + Interaction	EMV	New_Fold_10	0.08
Method 1	Weighted	Genome + Metagenome + Interaction	EIV	New_Fold_10	0.19
Method 2	Naive	Metagenome Only	animal_effect	New_Fold_10	0.11
Method 2	Naive	Metagenome Only	EMV	New_Fold_10	0.11
Method 1	Naive	Metagenome Only	animal_effect	New_Fold_10	0.09
Method 1	Naive	Metagenome Only	EMV	New_Fold_10	0.09
Method 2	Weighted	Metagenome Only	animal_effect	New_Fold_10	0.1
Method 2	Weighted	Metagenome Only	EMV	New_Fold_10	0.1
Method 1	Weighted	Metagenome Only	animal_effect	New_Fold_10	0.09
Method 1	Weighted	Metagenome Only	EMV	New_Fold_10	0.09
Method 2	Data-Driven	Genome + Metagenome	animal_effect	New_Fold_11	-0.12
Method 2	Data-Driven	Genome + Metagenome	EBV	New_Fold_11	0.18
Method 2	Data-Driven	Genome + Metagenome	EMV	New_Fold_11	-0.12
Method 1	Data-Driven	Genome + Metagenome	animal_effect	New_Fold_11	-0.1
Method 1	Data-Driven	Genome + Metagenome	EBV	New_Fold_11	0.17
Method 1	Data-Driven	Genome + Metagenome	EMV	New_Fold_11	-0.1
Method 2	Naive	Genome + Metagenome	animal_effect	New_Fold_11	0.1
Method 2	Naive	Genome + Metagenome	EBV	New_Fold_11	0.17
Method 2	Naive	Genome + Metagenome	EMV	New_Fold_11	0.1
Method 1	Naive	Genome + Metagenome	animal_effect	New_Fold_11	0.07
Method 1	Naive	Genome + Metagenome	EBV	New_Fold_11	0.17
Method 1	Naive	Genome + Metagenome	EMV	New_Fold_11	0.07
Method 2	Weighted	Genome + Metagenome	animal_effect	New_Fold_11	0.1
Method 2	Weighted	Genome + Metagenome	EBV	New_Fold_11	0.17
Method 2	Weighted	Genome + Metagenome	EMV	New_Fold_11	0.1
Method 1	Weighted	Genome + Metagenome	animal_effect	New_Fold_11	0.08
Method 1	Weighted	Genome + Metagenome	EBV	New_Fold_11	0.17
Method 1	Weighted	Genome + Metagenome	EMV	New_Fold_11	0.08
Method 2	Data-Driven	Metagenome Only	animal_effect	New_Fold_11	-0.12
Method 2	Data-Driven	Metagenome Only	EMV	New_Fold_11	-0.12
Method 1	Data-Driven	Metagenome Only	animal_effect	New_Fold_11	-0.1
Method 1	Data-Driven	Metagenome Only	EMV	New_Fold_11	-0.1
Genome	Genome	Genome Only	animal_effect	New_Fold_11	0.19
Genome	Genome	Genome Only	EBV	New_Fold_11	0.19
Method 2	Data-Driven	Genome + Metagenome + Interaction	animal_effect	New_Fold_11	-0.1
Method 2	Data-Driven	Genome + Metagenome + Interaction	EBV	New_Fold_11	0.18
Method 2	Data-Driven	Genome + Metagenome + Interaction	EMV	New_Fold_11	-0.1
Method 2	Data-Driven	Genome + Metagenome + Interaction	EIV	New_Fold_11	0
Method 2	Naive	Genome + Metagenome + Interaction	animal_effect	New_Fold_11	0.11
Method 2	Naive	Genome + Metagenome + Interaction	EBV	New_Fold_11	0.19
Method 2	Naive	Genome + Metagenome + Interaction	EMV	New_Fold_11	0.08
Method 2	Naive	Genome + Metagenome + Interaction	EIV	New_Fold_11	0.06
Method 2	Weighted	Genome + Metagenome + Interaction	animal_effect	New_Fold_11	0.11
Method 2	Weighted	Genome + Metagenome + Interaction	EBV	New_Fold_11	0.19
Method 2	Weighted	Genome + Metagenome + Interaction	EMV	New_Fold_11	0.09
Method 2	Weighted	Genome + Metagenome + Interaction	EIV	New_Fold_11	0.06
Method 1	Data-Driven	Genome + Metagenome + Interaction	animal_effect	New_Fold_11	-0.07
Method 1	Data-Driven	Genome + Metagenome + Interaction	EBV	New_Fold_11	0.19
Method 1	Data-Driven	Genome + Metagenome + Interaction	EMV	New_Fold_11	-0.07
Method 1	Data-Driven	Genome + Metagenome + Interaction	EIV	New_Fold_11	-0.03
Method 1	Naive	Genome + Metagenome + Interaction	animal_effect	New_Fold_11	0.09
Method 1	Naive	Genome + Metagenome + Interaction	EBV	New_Fold_11	0.17
Method 1	Naive	Genome + Metagenome + Interaction	EMV	New_Fold_11	0.06
Method 1	Naive	Genome + Metagenome + Interaction	EIV	New_Fold_11	0.1
Method 1	Weighted	Genome + Metagenome + Interaction	animal_effect	New_Fold_11	0.1
Method 1	Weighted	Genome + Metagenome + Interaction	EBV	New_Fold_11	0.17
Method 1	Weighted	Genome + Metagenome + Interaction	EMV	New_Fold_11	0.07
Method 1	Weighted	Genome + Metagenome + Interaction	EIV	New_Fold_11	0.1
Method 2	Naive	Metagenome Only	animal_effect	New_Fold_11	0.1
Method 2	Naive	Metagenome Only	EMV	New_Fold_11	0.1
Method 1	Naive	Metagenome Only	animal_effect	New_Fold_11	0.07
Method 1	Naive	Metagenome Only	EMV	New_Fold_11	0.07
Method 2	Weighted	Metagenome Only	animal_effect	New_Fold_11	0.1
Method 2	Weighted	Metagenome Only	EMV	New_Fold_11	0.1
Method 1	Weighted	Metagenome Only	animal_effect	New_Fold_11	0.08
Method 1	Weighted	Metagenome Only	EMV	New_Fold_11	0.08
Method 2	Data-Driven	Genome + Metagenome	animal_effect	New_Fold_12	0.02
Method 2	Data-Driven	Genome + Metagenome	EBV	New_Fold_12	0.05
Method 2	Data-Driven	Genome + Metagenome	EMV	New_Fold_12	-0.09
Method 1	Data-Driven	Genome + Metagenome	animal_effect	New_Fold_12	0.02
Method 1	Data-Driven	Genome + Metagenome	EBV	New_Fold_12	0.05
Method 1	Data-Driven	Genome + Metagenome	EMV	New_Fold_12	-0.09
Method 2	Naive	Genome + Metagenome	animal_effect	New_Fold_12	0.11
Method 2	Naive	Genome + Metagenome	EBV	New_Fold_12	0.04
Method 2	Naive	Genome + Metagenome	EMV	New_Fold_12	0.11
Method 1	Naive	Genome + Metagenome	animal_effect	New_Fold_12	0.03
Method 1	Naive	Genome + Metagenome	EBV	New_Fold_12	0.03
Method 1	Naive	Genome + Metagenome	EMV	New_Fold_12	-0.07
Method 2	Weighted	Genome + Metagenome	animal_effect	New_Fold_12	0.11
Method 2	Weighted	Genome + Metagenome	EBV	New_Fold_12	0.04
Method 2	Weighted	Genome + Metagenome	EMV	New_Fold_12	0.11
Method 1	Weighted	Genome + Metagenome	animal_effect	New_Fold_12	0.04
Method 1	Weighted	Genome + Metagenome	EBV	New_Fold_12	0.04
Method 1	Weighted	Genome + Metagenome	EMV	New_Fold_12	-0.07
Method 2	Data-Driven	Metagenome Only	animal_effect	New_Fold_12	-0.09
Method 2	Data-Driven	Metagenome Only	EMV	New_Fold_12	-0.09
Method 1	Data-Driven	Metagenome Only	animal_effect	New_Fold_12	-0.09
Method 1	Data-Driven	Metagenome Only	EMV	New_Fold_12	-0.09
Genome	Genome	Genome Only	animal_effect	New_Fold_12	0.05
Genome	Genome	Genome Only	EBV	New_Fold_12	0.05
Method 2	Data-Driven	Genome + Metagenome + Interaction	animal_effect	New_Fold_12	-0.02
Method 2	Data-Driven	Genome + Metagenome + Interaction	EBV	New_Fold_12	0.05
Method 2	Data-Driven	Genome + Metagenome + Interaction	EMV	New_Fold_12	-0.09
Method 2	Data-Driven	Genome + Metagenome + Interaction	EIV	New_Fold_12	-0.15
Method 2	Naive	Genome + Metagenome + Interaction	animal_effect	New_Fold_12	0.08
Method 2	Naive	Genome + Metagenome + Interaction	EBV	New_Fold_12	0.04
Method 2	Naive	Genome + Metagenome + Interaction	EMV	New_Fold_12	0.01
Method 2	Naive	Genome + Metagenome + Interaction	EIV	New_Fold_12	0.07
Method 2	Weighted	Genome + Metagenome + Interaction	animal_effect	New_Fold_12	0.08
Method 2	Weighted	Genome + Metagenome + Interaction	EBV	New_Fold_12	0.04
Method 2	Weighted	Genome + Metagenome + Interaction	EMV	New_Fold_12	0.01
Method 2	Weighted	Genome + Metagenome + Interaction	EIV	New_Fold_12	0.07
Method 1	Data-Driven	Genome + Metagenome + Interaction	animal_effect	New_Fold_12	-0.04
Method 1	Data-Driven	Genome + Metagenome + Interaction	EBV	New_Fold_12	0.04
Method 1	Data-Driven	Genome + Metagenome + Interaction	EMV	New_Fold_12	-0.08
Method 1	Data-Driven	Genome + Metagenome + Interaction	EIV	New_Fold_12	-0.13
Method 1	Naive	Genome + Metagenome + Interaction	animal_effect	New_Fold_12	0.08
Method 1	Naive	Genome + Metagenome + Interaction	EBV	New_Fold_12	0.04
Method 1	Naive	Genome + Metagenome + Interaction	EMV	New_Fold_12	-0.05
Method 1	Naive	Genome + Metagenome + Interaction	EIV	New_Fold_12	0.09
Method 1	Weighted	Genome + Metagenome + Interaction	animal_effect	New_Fold_12	0.08
Method 1	Weighted	Genome + Metagenome + Interaction	EBV	New_Fold_12	0.04
Method 1	Weighted	Genome + Metagenome + Interaction	EMV	New_Fold_12	-0.06
Method 1	Weighted	Genome + Metagenome + Interaction	EIV	New_Fold_12	0.09
Method 2	Naive	Metagenome Only	animal_effect	New_Fold_12	0.11
Method 2	Naive	Metagenome Only	EMV	New_Fold_12	0.11
Method 1	Naive	Metagenome Only	animal_effect	New_Fold_12	-0.07
Method 1	Naive	Metagenome Only	EMV	New_Fold_12	-0.07
Method 2	Weighted	Metagenome Only	animal_effect	New_Fold_12	0.11
Method 2	Weighted	Metagenome Only	EMV	New_Fold_12	0.11
Method 1	Weighted	Metagenome Only	animal_effect	New_Fold_12	-0.07
Method 1	Weighted	Metagenome Only	EMV	New_Fold_12	-0.07
Method 2	Data-Driven	Genome + Metagenome	animal_effect	New_Fold_13	0.17
Method 2	Data-Driven	Genome + Metagenome	EBV	New_Fold_13	0.17
Method 2	Data-Driven	Genome + Metagenome	EMV	New_Fold_13	-0.06
Method 1	Data-Driven	Genome + Metagenome	animal_effect	New_Fold_13	0.17
Method 1	Data-Driven	Genome + Metagenome	EBV	New_Fold_13	0.17
Method 1	Data-Driven	Genome + Metagenome	EMV	New_Fold_13	-0.06
Method 2	Naive	Genome + Metagenome	animal_effect	New_Fold_13	0.18
Method 2	Naive	Genome + Metagenome	EBV	New_Fold_13	0.14
Method 2	Naive	Genome + Metagenome	EMV	New_Fold_13	0.15
Method 1	Naive	Genome + Metagenome	animal_effect	New_Fold_13	0.15
Method 1	Naive	Genome + Metagenome	EBV	New_Fold_13	0.13
Method 1	Naive	Genome + Metagenome	EMV	New_Fold_13	0.13
Method 2	Weighted	Genome + Metagenome	animal_effect	New_Fold_13	0.17
Method 2	Weighted	Genome + Metagenome	EBV	New_Fold_13	0.15
Method 2	Weighted	Genome + Metagenome	EMV	New_Fold_13	0.15
Method 1	Weighted	Genome + Metagenome	animal_effect	New_Fold_13	0.15
Method 1	Weighted	Genome + Metagenome	EBV	New_Fold_13	0.13
Method 1	Weighted	Genome + Metagenome	EMV	New_Fold_13	0.13
Method 2	Data-Driven	Metagenome Only	animal_effect	New_Fold_13	-0.06
Method 2	Data-Driven	Metagenome Only	EMV	New_Fold_13	-0.06
Method 1	Data-Driven	Metagenome Only	animal_effect	New_Fold_13	-0.05
Method 1	Data-Driven	Metagenome Only	EMV	New_Fold_13	-0.05
Genome	Genome	Genome Only	animal_effect	New_Fold_13	0.17
Genome	Genome	Genome Only	EBV	New_Fold_13	0.17
Method 2	Data-Driven	Genome + Metagenome + Interaction	animal_effect	New_Fold_13	0.17
Method 2	Data-Driven	Genome + Metagenome + Interaction	EBV	New_Fold_13	0.17
Method 2	Data-Driven	Genome + Metagenome + Interaction	EMV	New_Fold_13	-0.05
Method 2	Data-Driven	Genome + Metagenome + Interaction	EIV	New_Fold_13	0.04
Method 2	Naive	Genome + Metagenome + Interaction	animal_effect	New_Fold_13	0.19
Method 2	Naive	Genome + Metagenome + Interaction	EBV	New_Fold_13	0.13
Method 2	Naive	Genome + Metagenome + Interaction	EMV	New_Fold_13	0.13
Method 2	Naive	Genome + Metagenome + Interaction	EIV	New_Fold_13	0.12
Method 2	Weighted	Genome + Metagenome + Interaction	animal_effect	New_Fold_13	0.19
Method 2	Weighted	Genome + Metagenome + Interaction	EBV	New_Fold_13	0.13
Method 2	Weighted	Genome + Metagenome + Interaction	EMV	New_Fold_13	0.13
Method 2	Weighted	Genome + Metagenome + Interaction	EIV	New_Fold_13	0.12
Method 1	Data-Driven	Genome + Metagenome + Interaction	animal_effect	New_Fold_13	0.16
Method 1	Data-Driven	Genome + Metagenome + Interaction	EBV	New_Fold_13	0.16
Method 1	Data-Driven	Genome + Metagenome + Interaction	EMV	New_Fold_13	-0.05
Method 1	Data-Driven	Genome + Metagenome + Interaction	EIV	New_Fold_13	0.03
Method 1	Naive	Genome + Metagenome + Interaction	animal_effect	New_Fold_13	0.18
Method 1	Naive	Genome + Metagenome + Interaction	EBV	New_Fold_13	0.13
Method 1	Naive	Genome + Metagenome + Interaction	EMV	New_Fold_13	0.13
Method 1	Naive	Genome + Metagenome + Interaction	EIV	New_Fold_13	0.11
Method 1	Weighted	Genome + Metagenome + Interaction	animal_effect	New_Fold_13	0.18
Method 1	Weighted	Genome + Metagenome + Interaction	EBV	New_Fold_13	0.13
Method 1	Weighted	Genome + Metagenome + Interaction	EMV	New_Fold_13	0.13
Method 1	Weighted	Genome + Metagenome + Interaction	EIV	New_Fold_13	0.11
Method 2	Naive	Metagenome Only	animal_effect	New_Fold_13	0.16
Method 2	Naive	Metagenome Only	EMV	New_Fold_13	0.16
Method 1	Naive	Metagenome Only	animal_effect	New_Fold_13	0.14
Method 1	Naive	Metagenome Only	EMV	New_Fold_13	0.14
Method 2	Weighted	Metagenome Only	animal_effect	New_Fold_13	0.15
Method 2	Weighted	Metagenome Only	EMV	New_Fold_13	0.15
Method 1	Weighted	Metagenome Only	animal_effect	New_Fold_13	0.13
Method 1	Weighted	Metagenome Only	EMV	New_Fold_13	0.13
Method 2	Data-Driven	Genome + Metagenome	animal_effect	New_Fold_14	0.01
Method 2	Data-Driven	Genome + Metagenome	EBV	New_Fold_14	0.01
Method 2	Data-Driven	Genome + Metagenome	EMV	New_Fold_14	-0.02
Method 1	Data-Driven	Genome + Metagenome	animal_effect	New_Fold_14	0.01
Method 1	Data-Driven	Genome + Metagenome	EBV	New_Fold_14	0.01
Method 1	Data-Driven	Genome + Metagenome	EMV	New_Fold_14	-0.01
Method 2	Naive	Genome + Metagenome	animal_effect	New_Fold_14	0.09
Method 2	Naive	Genome + Metagenome	EBV	New_Fold_14	0.02
Method 2	Naive	Genome + Metagenome	EMV	New_Fold_14	0.09
Method 1	Naive	Genome + Metagenome	animal_effect	New_Fold_14	0.1
Method 1	Naive	Genome + Metagenome	EBV	New_Fold_14	0.02
Method 1	Naive	Genome + Metagenome	EMV	New_Fold_14	0.1
Method 2	Weighted	Genome + Metagenome	animal_effect	New_Fold_14	0.09
Method 2	Weighted	Genome + Metagenome	EBV	New_Fold_14	0.02
Method 2	Weighted	Genome + Metagenome	EMV	New_Fold_14	0.09
Method 1	Weighted	Genome + Metagenome	animal_effect	New_Fold_14	0.09
Method 1	Weighted	Genome + Metagenome	EBV	New_Fold_14	0.03
Method 1	Weighted	Genome + Metagenome	EMV	New_Fold_14	0.09
Method 2	Data-Driven	Metagenome Only	animal_effect	New_Fold_14	0.02
Method 2	Data-Driven	Metagenome Only	EMV	New_Fold_14	0.02
Method 1	Data-Driven	Metagenome Only	animal_effect	New_Fold_14	0.01
Method 1	Data-Driven	Metagenome Only	EMV	New_Fold_14	0.01
Genome	Genome	Genome Only	animal_effect	New_Fold_14	0.01
Genome	Genome	Genome Only	EBV	New_Fold_14	0.01
Method 2	Data-Driven	Genome + Metagenome + Interaction	animal_effect	New_Fold_14	0.02
Method 2	Data-Driven	Genome + Metagenome + Interaction	EBV	New_Fold_14	0.02
Method 2	Data-Driven	Genome + Metagenome + Interaction	EMV	New_Fold_14	0.02
Method 2	Data-Driven	Genome + Metagenome + Interaction	EIV	New_Fold_14	0.02
Method 2	Naive	Genome + Metagenome + Interaction	animal_effect	New_Fold_14	0.15
Method 2	Naive	Genome + Metagenome + Interaction	EBV	New_Fold_14	0.03
Method 2	Naive	Genome + Metagenome + Interaction	EMV	New_Fold_14	0.08
Method 2	Naive	Genome + Metagenome + Interaction	EIV	New_Fold_14	0.14
Method 1	Data-Driven	Genome + Metagenome + Interaction	animal_effect	New_Fold_14	0.09
Method 1	Data-Driven	Genome + Metagenome + Interaction	EBV	New_Fold_14	0.03
Method 1	Data-Driven	Genome + Metagenome + Interaction	EMV	New_Fold_14	0.1
Method 1	Data-Driven	Genome + Metagenome + Interaction	EIV	New_Fold_14	-0.01
Method 1	Naive	Genome + Metagenome + Interaction	animal_effect	New_Fold_14	0.13
Method 1	Naive	Genome + Metagenome + Interaction	EBV	New_Fold_14	0.03
Method 1	Naive	Genome + Metagenome + Interaction	EMV	New_Fold_14	0.08
Method 1	Naive	Genome + Metagenome + Interaction	EIV	New_Fold_14	0.14
Method 1	Weighted	Genome + Metagenome + Interaction	animal_effect	New_Fold_14	0.13
Method 1	Weighted	Genome + Metagenome + Interaction	EBV	New_Fold_14	0.03
Method 1	Weighted	Genome + Metagenome + Interaction	EMV	New_Fold_14	0.08
Method 1	Weighted	Genome + Metagenome + Interaction	EIV	New_Fold_14	0.14
Method 2	Naive	Metagenome Only	animal_effect	New_Fold_14	0.1
Method 2	Naive	Metagenome Only	EMV	New_Fold_14	0.1
Method 1	Naive	Metagenome Only	animal_effect	New_Fold_14	0.11
Method 1	Naive	Metagenome Only	EMV	New_Fold_14	0.11
Method 2	Weighted	Metagenome Only	animal_effect	New_Fold_14	0.09
Method 2	Weighted	Metagenome Only	EMV	New_Fold_14	0.09
Method 1	Weighted	Metagenome Only	animal_effect	New_Fold_14	0.11
Method 1	Weighted	Metagenome Only	EMV	New_Fold_14	0.11
Method 2	Data-Driven	Genome + Metagenome	animal_effect	New_Fold_15	-0.02
Method 2	Data-Driven	Genome + Metagenome	EBV	New_Fold_15	0.04
Method 2	Data-Driven	Genome + Metagenome	EMV	New_Fold_15	-0.1
Method 1	Data-Driven	Genome + Metagenome	animal_effect	New_Fold_15	0.01
Method 1	Data-Driven	Genome + Metagenome	EBV	New_Fold_15	0.03
Method 1	Data-Driven	Genome + Metagenome	EMV	New_Fold_15	-0.08
Method 2	Naive	Genome + Metagenome	animal_effect	New_Fold_15	0.12
Method 2	Naive	Genome + Metagenome	EBV	New_Fold_15	0.04
Method 2	Naive	Genome + Metagenome	EMV	New_Fold_15	0.11
Method 1	Naive	Genome + Metagenome	animal_effect	New_Fold_15	0.13
Method 1	Naive	Genome + Metagenome	EBV	New_Fold_15	0.03
Method 1	Naive	Genome + Metagenome	EMV	New_Fold_15	0.13
Method 2	Weighted	Genome + Metagenome	animal_effect	New_Fold_15	0.12
Method 2	Weighted	Genome + Metagenome	EBV	New_Fold_15	0.04
Method 2	Weighted	Genome + Metagenome	EMV	New_Fold_15	0.11
Method 1	Weighted	Genome + Metagenome	animal_effect	New_Fold_15	0.13
Method 1	Weighted	Genome + Metagenome	EBV	New_Fold_15	0.04
Method 1	Weighted	Genome + Metagenome	EMV	New_Fold_15	0.12
Method 2	Data-Driven	Metagenome Only	animal_effect	New_Fold_15	-0.1
Method 2	Data-Driven	Metagenome Only	EMV	New_Fold_15	-0.1
Method 1	Data-Driven	Metagenome Only	animal_effect	New_Fold_15	-0.08
Method 1	Data-Driven	Metagenome Only	EMV	New_Fold_15	-0.08
Genome	Genome	Genome Only	animal_effect	New_Fold_15	0.03
Genome	Genome	Genome Only	EBV	New_Fold_15	0.03
Method 2	Data-Driven	Genome + Metagenome + Interaction	animal_effect	New_Fold_15	0.02
Method 2	Data-Driven	Genome + Metagenome + Interaction	EBV	New_Fold_15	0.04
Method 2	Data-Driven	Genome + Metagenome + Interaction	EMV	New_Fold_15	-0.09
Method 2	Data-Driven	Genome + Metagenome + Interaction	EIV	New_Fold_15	0.04
Method 2	Naive	Genome + Metagenome + Interaction	animal_effect	New_Fold_15	0.17
Method 2	Naive	Genome + Metagenome + Interaction	EBV	New_Fold_15	0.04
Method 2	Naive	Genome + Metagenome + Interaction	EMV	New_Fold_15	0.07
Method 2	Naive	Genome + Metagenome + Interaction	EIV	New_Fold_15	0.27
Method 2	Weighted	Genome + Metagenome + Interaction	animal_effect	New_Fold_15	0.17
Method 2	Weighted	Genome + Metagenome + Interaction	EBV	New_Fold_15	0.04
Method 2	Weighted	Genome + Metagenome + Interaction	EMV	New_Fold_15	0.07
Method 2	Weighted	Genome + Metagenome + Interaction	EIV	New_Fold_15	0.28
Method 1	Data-Driven	Genome + Metagenome + Interaction	animal_effect	New_Fold_15	0.06
Method 1	Data-Driven	Genome + Metagenome + Interaction	EBV	New_Fold_15	0.05
Method 1	Data-Driven	Genome + Metagenome + Interaction	EMV	New_Fold_15	-0.06
Method 1	Data-Driven	Genome + Metagenome + Interaction	EIV	New_Fold_15	0.07
Method 1	Naive	Genome + Metagenome + Interaction	animal_effect	New_Fold_15	0.13
Method 1	Naive	Genome + Metagenome + Interaction	EBV	New_Fold_15	0.03
Method 1	Naive	Genome + Metagenome + Interaction	EMV	New_Fold_15	0.12
Method 1	Naive	Genome + Metagenome + Interaction	EIV	New_Fold_15	0.26
Method 1	Weighted	Genome + Metagenome + Interaction	animal_effect	New_Fold_15	0.13
Method 1	Weighted	Genome + Metagenome + Interaction	EBV	New_Fold_15	0.04
Method 1	Weighted	Genome + Metagenome + Interaction	EMV	New_Fold_15	0.12
Method 1	Weighted	Genome + Metagenome + Interaction	EIV	New_Fold_15	0.26
Method 2	Naive	Metagenome Only	animal_effect	New_Fold_15	0.1
Method 2	Naive	Metagenome Only	EMV	New_Fold_15	0.1
Method 1	Naive	Metagenome Only	animal_effect	New_Fold_15	0.12
Method 1	Naive	Metagenome Only	EMV	New_Fold_15	0.12
Method 2	Weighted	Metagenome Only	animal_effect	New_Fold_15	0.1
Method 2	Weighted	Metagenome Only	EMV	New_Fold_15	0.1
Method 1	Weighted	Metagenome Only	animal_effect	New_Fold_15	0.12
Method 1	Weighted	Metagenome Only	EMV	New_Fold_15	0.12
Method 2	Data-Driven	Genome + Metagenome	animal_effect	New_Fold_16	0.14
Method 2	Data-Driven	Genome + Metagenome	EBV	New_Fold_16	0.14
Method 2	Data-Driven	Genome + Metagenome	EMV	New_Fold_16	0
Method 1	Data-Driven	Genome + Metagenome	animal_effect	New_Fold_16	0.14
Method 1	Data-Driven	Genome + Metagenome	EBV	New_Fold_16	0.14
Method 1	Data-Driven	Genome + Metagenome	EMV	New_Fold_16	0.01
Method 2	Naive	Genome + Metagenome	animal_effect	New_Fold_16	0.08
Method 2	Naive	Genome + Metagenome	EBV	New_Fold_16	0.13
Method 2	Naive	Genome + Metagenome	EMV	New_Fold_16	0.06
Method 1	Naive	Genome + Metagenome	animal_effect	New_Fold_16	0.08
Method 1	Naive	Genome + Metagenome	EBV	New_Fold_16	0.12
Method 1	Naive	Genome + Metagenome	EMV	New_Fold_16	0.06
Method 2	Weighted	Genome + Metagenome	animal_effect	New_Fold_16	0.08
Method 2	Weighted	Genome + Metagenome	EBV	New_Fold_16	0.13
Method 2	Weighted	Genome + Metagenome	EMV	New_Fold_16	0.06
Method 1	Weighted	Genome + Metagenome	animal_effect	New_Fold_16	0.08
Method 1	Weighted	Genome + Metagenome	EBV	New_Fold_16	0.12
Method 1	Weighted	Genome + Metagenome	EMV	New_Fold_16	0.06
Method 2	Data-Driven	Metagenome Only	animal_effect	New_Fold_16	0
Method 2	Data-Driven	Metagenome Only	EMV	New_Fold_16	0
Method 1	Data-Driven	Metagenome Only	animal_effect	New_Fold_16	0.01
Method 1	Data-Driven	Metagenome Only	EMV	New_Fold_16	0.01
Genome	Genome	Genome Only	animal_effect	New_Fold_16	0.14
Genome	Genome	Genome Only	EBV	New_Fold_16	0.14
Method 2	Data-Driven	Genome + Metagenome + Interaction	animal_effect	New_Fold_16	0.01
Method 2	Data-Driven	Genome + Metagenome + Interaction	EBV	New_Fold_16	0.15
Method 2	Data-Driven	Genome + Metagenome + Interaction	EMV	New_Fold_16	0.03
Method 2	Data-Driven	Genome + Metagenome + Interaction	EIV	New_Fold_16	-0.07
Method 2	Naive	Genome + Metagenome + Interaction	animal_effect	New_Fold_16	0.05
Method 2	Naive	Genome + Metagenome + Interaction	EBV	New_Fold_16	0.12
Method 2	Naive	Genome + Metagenome + Interaction	EMV	New_Fold_16	0.02
Method 2	Naive	Genome + Metagenome + Interaction	EIV	New_Fold_16	0.04
Method 2	Weighted	Genome + Metagenome + Interaction	animal_effect	New_Fold_16	0.05
Method 2	Weighted	Genome + Metagenome + Interaction	EBV	New_Fold_16	0.12
Method 2	Weighted	Genome + Metagenome + Interaction	EMV	New_Fold_16	0.02
Method 2	Weighted	Genome + Metagenome + Interaction	EIV	New_Fold_16	0.04
Method 1	Data-Driven	Genome + Metagenome + Interaction	animal_effect	New_Fold_16	0.07
Method 1	Data-Driven	Genome + Metagenome + Interaction	EBV	New_Fold_16	0.13
Method 1	Data-Driven	Genome + Metagenome + Interaction	EMV	New_Fold_16	0.09
Method 1	Data-Driven	Genome + Metagenome + Interaction	EIV	New_Fold_16	-0.05
Method 1	Naive	Genome + Metagenome + Interaction	animal_effect	New_Fold_16	0.08
Method 1	Naive	Genome + Metagenome + Interaction	EBV	New_Fold_16	0.11
Method 1	Naive	Genome + Metagenome + Interaction	EMV	New_Fold_16	0.05
Method 1	Naive	Genome + Metagenome + Interaction	EIV	New_Fold_16	0.03
Method 1	Weighted	Genome + Metagenome + Interaction	animal_effect	New_Fold_16	0.08
Method 1	Weighted	Genome + Metagenome + Interaction	EBV	New_Fold_16	0.11
Method 1	Weighted	Genome + Metagenome + Interaction	EMV	New_Fold_16	0.05
Method 1	Weighted	Genome + Metagenome + Interaction	EIV	New_Fold_16	0.03
Method 2	Naive	Metagenome Only	animal_effect	New_Fold_16	0.06
Method 2	Naive	Metagenome Only	EMV	New_Fold_16	0.06
Method 1	Naive	Metagenome Only	animal_effect	New_Fold_16	0.06
Method 1	Naive	Metagenome Only	EMV	New_Fold_16	0.06
Method 2	Weighted	Metagenome Only	animal_effect	New_Fold_16	0.06
Method 2	Weighted	Metagenome Only	EMV	New_Fold_16	0.06
Method 1	Weighted	Metagenome Only	animal_effect	New_Fold_16	0.06
Method 1	Weighted	Metagenome Only	EMV	New_Fold_16	0.06
Method 2	Data-Driven	Genome + Metagenome	animal_effect	New_Fold_17	-0.04
Method 2	Data-Driven	Genome + Metagenome	EBV	New_Fold_17	-0.04
Method 2	Data-Driven	Genome + Metagenome	EMV	New_Fold_17	0.01
Method 1	Data-Driven	Genome + Metagenome	animal_effect	New_Fold_17	-0.04
Method 1	Data-Driven	Genome + Metagenome	EBV	New_Fold_17	-0.04
Method 1	Data-Driven	Genome + Metagenome	EMV	New_Fold_17	-0.01
Method 2	Naive	Genome + Metagenome	animal_effect	New_Fold_17	0.18
Method 2	Naive	Genome + Metagenome	EBV	New_Fold_17	-0.04
Method 2	Naive	Genome + Metagenome	EMV	New_Fold_17	0.21
Method 1	Naive	Genome + Metagenome	animal_effect	New_Fold_17	-0.04
Method 1	Naive	Genome + Metagenome	EBV	New_Fold_17	-0.04
Method 1	Naive	Genome + Metagenome	EMV	New_Fold_17	0.15
Method 2	Weighted	Genome + Metagenome	animal_effect	New_Fold_17	0.18
Method 2	Weighted	Genome + Metagenome	EBV	New_Fold_17	-0.03
Method 2	Weighted	Genome + Metagenome	EMV	New_Fold_17	0.21
Method 1	Weighted	Genome + Metagenome	animal_effect	New_Fold_17	-0.04
Method 1	Weighted	Genome + Metagenome	EBV	New_Fold_17	-0.04
Method 1	Weighted	Genome + Metagenome	EMV	New_Fold_17	0.15
Method 2	Data-Driven	Metagenome Only	animal_effect	New_Fold_17	0.01
Method 2	Data-Driven	Metagenome Only	EMV	New_Fold_17	0.01
Method 1	Data-Driven	Metagenome Only	animal_effect	New_Fold_17	-0.01
Method 1	Data-Driven	Metagenome Only	EMV	New_Fold_17	-0.01
Genome	Genome	Genome Only	animal_effect	New_Fold_17	-0.04
Genome	Genome	Genome Only	EBV	New_Fold_17	-0.04
Method 2	Data-Driven	Genome + Metagenome + Interaction	animal_effect	New_Fold_17	-0.05
Method 2	Data-Driven	Genome + Metagenome + Interaction	EBV	New_Fold_17	-0.05
Method 2	Data-Driven	Genome + Metagenome + Interaction	EMV	New_Fold_17	0.03
Method 2	Data-Driven	Genome + Metagenome + Interaction	EIV	New_Fold_17	-0.02
Method 2	Naive	Genome + Metagenome + Interaction	animal_effect	New_Fold_17	0.1
Method 2	Naive	Genome + Metagenome + Interaction	EBV	New_Fold_17	-0.02
Method 2	Naive	Genome + Metagenome + Interaction	EMV	New_Fold_17	0.12
Method 2	Naive	Genome + Metagenome + Interaction	EIV	New_Fold_17	0.14
Method 2	Weighted	Genome + Metagenome + Interaction	animal_effect	New_Fold_17	0.1
Method 2	Weighted	Genome + Metagenome + Interaction	EBV	New_Fold_17	-0.02
Method 2	Weighted	Genome + Metagenome + Interaction	EMV	New_Fold_17	0.12
Method 2	Weighted	Genome + Metagenome + Interaction	EIV	New_Fold_17	0.13
Method 1	Data-Driven	Genome + Metagenome + Interaction	animal_effect	New_Fold_17	-0.07
Method 1	Data-Driven	Genome + Metagenome + Interaction	EBV	New_Fold_17	-0.05
Method 1	Data-Driven	Genome + Metagenome + Interaction	EMV	New_Fold_17	0.02
Method 1	Data-Driven	Genome + Metagenome + Interaction	EIV	New_Fold_17	-0.05
Method 1	Naive	Genome + Metagenome + Interaction	animal_effect	New_Fold_17	0.05
Method 1	Naive	Genome + Metagenome + Interaction	EBV	New_Fold_17	-0.03
Method 1	Naive	Genome + Metagenome + Interaction	EMV	New_Fold_17	0.14
Method 1	Naive	Genome + Metagenome + Interaction	EIV	New_Fold_17	0.13
Method 1	Weighted	Genome + Metagenome + Interaction	animal_effect	New_Fold_17	0.05
Method 1	Weighted	Genome + Metagenome + Interaction	EBV	New_Fold_17	-0.03
Method 1	Weighted	Genome + Metagenome + Interaction	EMV	New_Fold_17	0.14
Method 1	Weighted	Genome + Metagenome + Interaction	EIV	New_Fold_17	0.13
Method 2	Naive	Metagenome Only	animal_effect	New_Fold_17	0.21
Method 2	Naive	Metagenome Only	EMV	New_Fold_17	0.21
Method 1	Naive	Metagenome Only	animal_effect	New_Fold_17	0.15
Method 1	Naive	Metagenome Only	EMV	New_Fold_17	0.15
Method 2	Weighted	Metagenome Only	animal_effect	New_Fold_17	0.21
Method 2	Weighted	Metagenome Only	EMV	New_Fold_17	0.21
Method 1	Weighted	Metagenome Only	animal_effect	New_Fold_17	0.15
Method 1	Weighted	Metagenome Only	EMV	New_Fold_17	0.15
Method 2	Data-Driven	Genome + Metagenome	animal_effect	New_Fold_18	-0.01
Method 2	Data-Driven	Genome + Metagenome	EBV	New_Fold_18	-0.01
Method 2	Data-Driven	Genome + Metagenome	EMV	New_Fold_18	0.05
Method 1	Data-Driven	Genome + Metagenome	animal_effect	New_Fold_18	-0.01
Method 1	Data-Driven	Genome + Metagenome	EBV	New_Fold_18	-0.01
Method 1	Data-Driven	Genome + Metagenome	EMV	New_Fold_18	0.07
Method 2	Naive	Genome + Metagenome	animal_effect	New_Fold_18	0.06
Method 2	Naive	Genome + Metagenome	EBV	New_Fold_18	-0.03
Method 2	Naive	Genome + Metagenome	EMV	New_Fold_18	0.11
Method 1	Naive	Genome + Metagenome	animal_effect	New_Fold_18	-0.03
Method 1	Naive	Genome + Metagenome	EBV	New_Fold_18	-0.03
Method 1	Naive	Genome + Metagenome	EMV	New_Fold_18	0.09
Method 2	Weighted	Genome + Metagenome	animal_effect	New_Fold_18	0.05
Method 2	Weighted	Genome + Metagenome	EBV	New_Fold_18	-0.03
Method 2	Weighted	Genome + Metagenome	EMV	New_Fold_18	0.11
Method 1	Weighted	Genome + Metagenome	animal_effect	New_Fold_18	-0.03
Method 1	Weighted	Genome + Metagenome	EBV	New_Fold_18	-0.03
Method 1	Weighted	Genome + Metagenome	EMV	New_Fold_18	0.09
Method 2	Data-Driven	Metagenome Only	animal_effect	New_Fold_18	0.06
Method 2	Data-Driven	Metagenome Only	EMV	New_Fold_18	0.06
Method 1	Data-Driven	Metagenome Only	animal_effect	New_Fold_18	0.07
Method 1	Data-Driven	Metagenome Only	EMV	New_Fold_18	0.07
Genome	Genome	Genome Only	animal_effect	New_Fold_18	-0.01
Genome	Genome	Genome Only	EBV	New_Fold_18	-0.01
Method 2	Data-Driven	Genome + Metagenome + Interaction	animal_effect	New_Fold_18	0.01
Method 2	Data-Driven	Genome + Metagenome + Interaction	EBV	New_Fold_18	0.01
Method 2	Data-Driven	Genome + Metagenome + Interaction	EMV	New_Fold_18	0.09
Method 2	Data-Driven	Genome + Metagenome + Interaction	EIV	New_Fold_18	0
Method 2	Naive	Genome + Metagenome + Interaction	animal_effect	New_Fold_18	0.05
Method 2	Naive	Genome + Metagenome + Interaction	EBV	New_Fold_18	-0.01
Method 2	Naive	Genome + Metagenome + Interaction	EMV	New_Fold_18	0.12
Method 2	Naive	Genome + Metagenome + Interaction	EIV	New_Fold_18	0.07
Method 2	Weighted	Genome + Metagenome + Interaction	animal_effect	New_Fold_18	0.05
Method 2	Weighted	Genome + Metagenome + Interaction	EBV	New_Fold_18	-0.01
Method 2	Weighted	Genome + Metagenome + Interaction	EMV	New_Fold_18	0.12
Method 2	Weighted	Genome + Metagenome + Interaction	EIV	New_Fold_18	0.07
Method 1	Data-Driven	Genome + Metagenome + Interaction	animal_effect	New_Fold_18	0.01
Method 1	Data-Driven	Genome + Metagenome + Interaction	EBV	New_Fold_18	0
Method 1	Data-Driven	Genome + Metagenome + Interaction	EMV	New_Fold_18	0.09
Method 1	Data-Driven	Genome + Metagenome + Interaction	EIV	New_Fold_18	0.02
Method 1	Naive	Genome + Metagenome + Interaction	animal_effect	New_Fold_18	0.02
Method 1	Naive	Genome + Metagenome + Interaction	EBV	New_Fold_18	-0.03
Method 1	Naive	Genome + Metagenome + Interaction	EMV	New_Fold_18	0.09
Method 1	Naive	Genome + Metagenome + Interaction	EIV	New_Fold_18	0.1
Method 1	Weighted	Genome + Metagenome + Interaction	animal_effect	New_Fold_18	0.02
Method 1	Weighted	Genome + Metagenome + Interaction	EBV	New_Fold_18	-0.02
Method 1	Weighted	Genome + Metagenome + Interaction	EMV	New_Fold_18	0.08
Method 1	Weighted	Genome + Metagenome + Interaction	EIV	New_Fold_18	0.1
Method 2	Naive	Metagenome Only	animal_effect	New_Fold_18	0.12
Method 2	Naive	Metagenome Only	EMV	New_Fold_18	0.12
Method 1	Naive	Metagenome Only	animal_effect	New_Fold_18	0.12
Method 1	Naive	Metagenome Only	EMV	New_Fold_18	0.12
Method 2	Weighted	Metagenome Only	animal_effect	New_Fold_18	0.12
Method 2	Weighted	Metagenome Only	EMV	New_Fold_18	0.12
Method 1	Weighted	Metagenome Only	animal_effect	New_Fold_18	0.11
Method 1	Weighted	Metagenome Only	EMV	New_Fold_18	0.11
Method 2	Data-Driven	Genome + Metagenome	animal_effect	New_Fold_19	-0.14
Method 2	Data-Driven	Genome + Metagenome	EBV	New_Fold_19	0.24
Method 2	Data-Driven	Genome + Metagenome	EMV	New_Fold_19	-0.15
Method 1	Data-Driven	Genome + Metagenome	animal_effect	New_Fold_19	-0.1
Method 1	Data-Driven	Genome + Metagenome	EBV	New_Fold_19	0.24
Method 1	Data-Driven	Genome + Metagenome	EMV	New_Fold_19	-0.11
Method 2	Naive	Genome + Metagenome	animal_effect	New_Fold_19	0.01
Method 2	Naive	Genome + Metagenome	EBV	New_Fold_19	0.24
Method 2	Naive	Genome + Metagenome	EMV	New_Fold_19	0.01
Method 1	Naive	Genome + Metagenome	animal_effect	New_Fold_19	0.01
Method 1	Naive	Genome + Metagenome	EBV	New_Fold_19	0.23
Method 1	Naive	Genome + Metagenome	EMV	New_Fold_19	0
Method 2	Weighted	Genome + Metagenome	animal_effect	New_Fold_19	0.02
Method 2	Weighted	Genome + Metagenome	EBV	New_Fold_19	0.24
Method 2	Weighted	Genome + Metagenome	EMV	New_Fold_19	0.01
Method 1	Weighted	Genome + Metagenome	animal_effect	New_Fold_19	0.01
Method 1	Weighted	Genome + Metagenome	EBV	New_Fold_19	0.23
Method 1	Weighted	Genome + Metagenome	EMV	New_Fold_19	0.01
Method 2	Data-Driven	Metagenome Only	animal_effect	New_Fold_19	-0.15
Method 2	Data-Driven	Metagenome Only	EMV	New_Fold_19	-0.15
Method 1	Data-Driven	Metagenome Only	animal_effect	New_Fold_19	-0.11
Method 1	Data-Driven	Metagenome Only	EMV	New_Fold_19	-0.11
Genome	Genome	Genome Only	animal_effect	New_Fold_19	0.2
Genome	Genome	Genome Only	EBV	New_Fold_19	0.2
Method 2	Data-Driven	Genome + Metagenome + Interaction	animal_effect	New_Fold_19	-0.16
Method 2	Data-Driven	Genome + Metagenome + Interaction	EBV	New_Fold_19	0.23
Method 2	Data-Driven	Genome + Metagenome + Interaction	EMV	New_Fold_19	-0.16
Method 2	Data-Driven	Genome + Metagenome + Interaction	EIV	New_Fold_19	-0.09
Method 2	Naive	Genome + Metagenome + Interaction	animal_effect	New_Fold_19	0.03
Method 2	Naive	Genome + Metagenome + Interaction	EBV	New_Fold_19	0.24
Method 2	Naive	Genome + Metagenome + Interaction	EMV	New_Fold_19	-0.05
Method 2	Naive	Genome + Metagenome + Interaction	EIV	New_Fold_19	0.11
Method 2	Weighted	Genome + Metagenome + Interaction	animal_effect	New_Fold_19	0.04
Method 2	Weighted	Genome + Metagenome + Interaction	EBV	New_Fold_19	0.24
Method 2	Weighted	Genome + Metagenome + Interaction	EMV	New_Fold_19	-0.04
Method 2	Weighted	Genome + Metagenome + Interaction	EIV	New_Fold_19	0.11
Method 1	Data-Driven	Genome + Metagenome + Interaction	animal_effect	New_Fold_19	-0.1
Method 1	Data-Driven	Genome + Metagenome + Interaction	EBV	New_Fold_19	0.22
Method 1	Data-Driven	Genome + Metagenome + Interaction	EMV	New_Fold_19	-0.1
Method 1	Data-Driven	Genome + Metagenome + Interaction	EIV	New_Fold_19	-0.07
Method 1	Naive	Genome + Metagenome + Interaction	animal_effect	New_Fold_19	0.04
Method 1	Naive	Genome + Metagenome + Interaction	EBV	New_Fold_19	0.24
Method 1	Naive	Genome + Metagenome + Interaction	EMV	New_Fold_19	0
Method 1	Naive	Genome + Metagenome + Interaction	EIV	New_Fold_19	0.13
Method 1	Weighted	Genome + Metagenome + Interaction	animal_effect	New_Fold_19	0.04
Method 1	Weighted	Genome + Metagenome + Interaction	EBV	New_Fold_19	0.24
Method 1	Weighted	Genome + Metagenome + Interaction	EMV	New_Fold_19	0
Method 1	Weighted	Genome + Metagenome + Interaction	EIV	New_Fold_19	0.13
Method 2	Naive	Metagenome Only	animal_effect	New_Fold_19	0.01
Method 2	Naive	Metagenome Only	EMV	New_Fold_19	0.01
Method 1	Naive	Metagenome Only	animal_effect	New_Fold_19	0.01
Method 1	Naive	Metagenome Only	EMV	New_Fold_19	0.01
Method 2	Weighted	Metagenome Only	animal_effect	New_Fold_19	0.01
Method 2	Weighted	Metagenome Only	EMV	New_Fold_19	0.01
Method 1	Weighted	Metagenome Only	animal_effect	New_Fold_19	0.01
Method 1	Weighted	Metagenome Only	EMV	New_Fold_19	0.01
Method 2	Data-Driven	Genome + Metagenome	animal_effect	New_Fold_1	0.11
Method 2	Data-Driven	Genome + Metagenome	EBV	New_Fold_1	0.11
Method 2	Data-Driven	Genome + Metagenome	EMV	New_Fold_1	-0.08
Method 1	Data-Driven	Genome + Metagenome	animal_effect	New_Fold_1	0.11
Method 1	Data-Driven	Genome + Metagenome	EBV	New_Fold_1	0.11
Method 1	Data-Driven	Genome + Metagenome	EMV	New_Fold_1	-0.05
Method 2	Naive	Genome + Metagenome	animal_effect	New_Fold_1	0.15
Method 2	Naive	Genome + Metagenome	EBV	New_Fold_1	0.1
Method 2	Naive	Genome + Metagenome	EMV	New_Fold_1	0.13
Method 1	Naive	Genome + Metagenome	animal_effect	New_Fold_1	0.12
Method 1	Naive	Genome + Metagenome	EBV	New_Fold_1	0.1
Method 1	Naive	Genome + Metagenome	EMV	New_Fold_1	0.09
Method 2	Weighted	Genome + Metagenome	animal_effect	New_Fold_1	0.15
Method 2	Weighted	Genome + Metagenome	EBV	New_Fold_1	0.1
Method 2	Weighted	Genome + Metagenome	EMV	New_Fold_1	0.13
Method 1	Weighted	Genome + Metagenome	animal_effect	New_Fold_1	0.1
Method 1	Weighted	Genome + Metagenome	EBV	New_Fold_1	0.1
Method 1	Weighted	Genome + Metagenome	EMV	New_Fold_1	0.07
Method 2	Data-Driven	Metagenome Only	animal_effect	New_Fold_1	-0.07
Method 2	Data-Driven	Metagenome Only	EMV	New_Fold_1	-0.07
Method 1	Data-Driven	Metagenome Only	animal_effect	New_Fold_1	-0.04
Method 1	Data-Driven	Metagenome Only	EMV	New_Fold_1	-0.04
Genome	Genome	Genome Only	animal_effect	New_Fold_1	0.11
Genome	Genome	Genome Only	EBV	New_Fold_1	0.11
Method 2	Data-Driven	Genome + Metagenome + Interaction	animal_effect	New_Fold_1	0.1
Method 2	Data-Driven	Genome + Metagenome + Interaction	EBV	New_Fold_1	0.1
Method 2	Data-Driven	Genome + Metagenome + Interaction	EMV	New_Fold_1	-0.06
Method 2	Data-Driven	Genome + Metagenome + Interaction	EIV	New_Fold_1	0
Method 2	Naive	Genome + Metagenome + Interaction	animal_effect	New_Fold_1	0.08
Method 2	Naive	Genome + Metagenome + Interaction	EBV	New_Fold_1	0.09
Method 2	Naive	Genome + Metagenome + Interaction	EMV	New_Fold_1	0.09
Method 2	Naive	Genome + Metagenome + Interaction	EIV	New_Fold_1	0.02
Method 2	Weighted	Genome + Metagenome + Interaction	animal_effect	New_Fold_1	0.08
Method 2	Weighted	Genome + Metagenome + Interaction	EBV	New_Fold_1	0.09
Method 2	Weighted	Genome + Metagenome + Interaction	EMV	New_Fold_1	0.09
Method 2	Weighted	Genome + Metagenome + Interaction	EIV	New_Fold_1	0.02
Method 1	Data-Driven	Genome + Metagenome + Interaction	animal_effect	New_Fold_1	0.06
Method 1	Data-Driven	Genome + Metagenome + Interaction	EBV	New_Fold_1	0.1
Method 1	Data-Driven	Genome + Metagenome + Interaction	EMV	New_Fold_1	-0.03
Method 1	Data-Driven	Genome + Metagenome + Interaction	EIV	New_Fold_1	-0.03
Method 1	Naive	Genome + Metagenome + Interaction	animal_effect	New_Fold_1	0.04
Method 1	Naive	Genome + Metagenome + Interaction	EBV	New_Fold_1	0.11
Method 1	Naive	Genome + Metagenome + Interaction	EMV	New_Fold_1	0.07
Method 1	Naive	Genome + Metagenome + Interaction	EIV	New_Fold_1	0.03
Method 1	Weighted	Genome + Metagenome + Interaction	animal_effect	New_Fold_1	0.04
Method 1	Weighted	Genome + Metagenome + Interaction	EBV	New_Fold_1	0.11
Method 1	Weighted	Genome + Metagenome + Interaction	EMV	New_Fold_1	0.07
Method 1	Weighted	Genome + Metagenome + Interaction	EIV	New_Fold_1	0.03
Method 2	Naive	Metagenome Only	animal_effect	New_Fold_1	0.14
Method 2	Naive	Metagenome Only	EMV	New_Fold_1	0.14
Method 1	Naive	Metagenome Only	animal_effect	New_Fold_1	0.1
Method 1	Naive	Metagenome Only	EMV	New_Fold_1	0.1
Method 2	Weighted	Metagenome Only	animal_effect	New_Fold_1	0.13
Method 2	Weighted	Metagenome Only	EMV	New_Fold_1	0.13
Method 1	Weighted	Metagenome Only	animal_effect	New_Fold_1	0.08
Method 1	Weighted	Metagenome Only	EMV	New_Fold_1	0.08
Method 2	Data-Driven	Genome + Metagenome	animal_effect	New_Fold_20	-0.06
Method 2	Data-Driven	Genome + Metagenome	EBV	New_Fold_20	-0.06
Method 2	Data-Driven	Genome + Metagenome	EMV	New_Fold_20	0.07
Method 1	Data-Driven	Genome + Metagenome	animal_effect	New_Fold_20	-0.06
Method 1	Data-Driven	Genome + Metagenome	EBV	New_Fold_20	-0.06
Method 1	Data-Driven	Genome + Metagenome	EMV	New_Fold_20	0.07
Method 2	Naive	Genome + Metagenome	animal_effect	New_Fold_20	0.13
Method 2	Naive	Genome + Metagenome	EBV	New_Fold_20	-0.07
Method 2	Naive	Genome + Metagenome	EMV	New_Fold_20	0.18
Method 1	Naive	Genome + Metagenome	animal_effect	New_Fold_20	0.11
Method 1	Naive	Genome + Metagenome	EBV	New_Fold_20	-0.08
Method 1	Naive	Genome + Metagenome	EMV	New_Fold_20	0.16
Method 2	Weighted	Genome + Metagenome	animal_effect	New_Fold_20	0.13
Method 2	Weighted	Genome + Metagenome	EBV	New_Fold_20	-0.07
Method 2	Weighted	Genome + Metagenome	EMV	New_Fold_20	0.18
Method 1	Weighted	Genome + Metagenome	animal_effect	New_Fold_20	0.11
Method 1	Weighted	Genome + Metagenome	EBV	New_Fold_20	-0.08
Method 1	Weighted	Genome + Metagenome	EMV	New_Fold_20	0.16
Method 2	Data-Driven	Metagenome Only	animal_effect	New_Fold_20	0.06
Method 2	Data-Driven	Metagenome Only	EMV	New_Fold_20	0.06
Method 1	Data-Driven	Metagenome Only	animal_effect	New_Fold_20	0.08
Method 1	Data-Driven	Metagenome Only	EMV	New_Fold_20	0.08
Genome	Genome	Genome Only	animal_effect	New_Fold_20	-0.06
Genome	Genome	Genome Only	EBV	New_Fold_20	-0.06
Method 2	Data-Driven	Genome + Metagenome + Interaction	animal_effect	New_Fold_20	-0.05
Method 2	Data-Driven	Genome + Metagenome + Interaction	EBV	New_Fold_20	-0.04
Method 2	Data-Driven	Genome + Metagenome + Interaction	EMV	New_Fold_20	0.08
Method 2	Data-Driven	Genome + Metagenome + Interaction	EIV	New_Fold_20	-0.03
Method 2	Naive	Genome + Metagenome + Interaction	animal_effect	New_Fold_20	0.17
Method 2	Naive	Genome + Metagenome + Interaction	EBV	New_Fold_20	-0.05
Method 2	Naive	Genome + Metagenome + Interaction	EMV	New_Fold_20	0.17
Method 2	Naive	Genome + Metagenome + Interaction	EIV	New_Fold_20	0.09
Method 2	Weighted	Genome + Metagenome + Interaction	animal_effect	New_Fold_20	0.17
Method 2	Weighted	Genome + Metagenome + Interaction	EBV	New_Fold_20	-0.05
Method 2	Weighted	Genome + Metagenome + Interaction	EMV	New_Fold_20	0.17
Method 2	Weighted	Genome + Metagenome + Interaction	EIV	New_Fold_20	0.09
Method 1	Data-Driven	Genome + Metagenome + Interaction	animal_effect	New_Fold_20	0.1
Method 1	Data-Driven	Genome + Metagenome + Interaction	EBV	New_Fold_20	-0.05
Method 1	Data-Driven	Genome + Metagenome + Interaction	EMV	New_Fold_20	0.14
Method 1	Data-Driven	Genome + Metagenome + Interaction	EIV	New_Fold_20	-0.02
Method 1	Naive	Genome + Metagenome + Interaction	animal_effect	New_Fold_20	0.13
Method 1	Naive	Genome + Metagenome + Interaction	EBV	New_Fold_20	-0.08
Method 1	Naive	Genome + Metagenome + Interaction	EMV	New_Fold_20	0.16
Method 1	Naive	Genome + Metagenome + Interaction	EIV	New_Fold_20	0.08
Method 1	Weighted	Genome + Metagenome + Interaction	animal_effect	New_Fold_20	0.13
Method 1	Weighted	Genome + Metagenome + Interaction	EBV	New_Fold_20	-0.08
Method 1	Weighted	Genome + Metagenome + Interaction	EMV	New_Fold_20	0.16
Method 1	Weighted	Genome + Metagenome + Interaction	EIV	New_Fold_20	0.08
Method 2	Naive	Metagenome Only	animal_effect	New_Fold_20	0.18
Method 2	Naive	Metagenome Only	EMV	New_Fold_20	0.18
Method 1	Naive	Metagenome Only	animal_effect	New_Fold_20	0.16
Method 1	Naive	Metagenome Only	EMV	New_Fold_20	0.16
Method 2	Weighted	Metagenome Only	animal_effect	New_Fold_20	0.18
Method 2	Weighted	Metagenome Only	EMV	New_Fold_20	0.18
Method 1	Weighted	Metagenome Only	animal_effect	New_Fold_20	0.17
Method 1	Weighted	Metagenome Only	EMV	New_Fold_20	0.17
Method 2	Data-Driven	Genome + Metagenome	animal_effect	New_Fold_2	0.01
Method 2	Data-Driven	Genome + Metagenome	EBV	New_Fold_2	0.01
Method 2	Data-Driven	Genome + Metagenome	EMV	New_Fold_2	0.01
Method 1	Data-Driven	Genome + Metagenome	animal_effect	New_Fold_2	0.02
Method 1	Data-Driven	Genome + Metagenome	EBV	New_Fold_2	0
Method 1	Data-Driven	Genome + Metagenome	EMV	New_Fold_2	0.02
Method 2	Naive	Genome + Metagenome	animal_effect	New_Fold_2	0.03
Method 2	Naive	Genome + Metagenome	EBV	New_Fold_2	-0.01
Method 2	Naive	Genome + Metagenome	EMV	New_Fold_2	0.04
Method 1	Naive	Genome + Metagenome	animal_effect	New_Fold_2	0.02
Method 1	Naive	Genome + Metagenome	EBV	New_Fold_2	-0.02
Method 1	Naive	Genome + Metagenome	EMV	New_Fold_2	0.03
Method 2	Weighted	Genome + Metagenome	animal_effect	New_Fold_2	0.03
Method 2	Weighted	Genome + Metagenome	EBV	New_Fold_2	-0.01
Method 2	Weighted	Genome + Metagenome	EMV	New_Fold_2	0.04
Method 1	Weighted	Genome + Metagenome	animal_effect	New_Fold_2	0.02
Method 1	Weighted	Genome + Metagenome	EBV	New_Fold_2	-0.02
Method 1	Weighted	Genome + Metagenome	EMV	New_Fold_2	0.03
Method 2	Data-Driven	Metagenome Only	animal_effect	New_Fold_2	0
Method 2	Data-Driven	Metagenome Only	EMV	New_Fold_2	0
Method 1	Data-Driven	Metagenome Only	animal_effect	New_Fold_2	0.01
Method 1	Data-Driven	Metagenome Only	EMV	New_Fold_2	0.01
Genome	Genome	Genome Only	animal_effect	New_Fold_2	0.01
Genome	Genome	Genome Only	EBV	New_Fold_2	0.01
Method 2	Data-Driven	Genome + Metagenome + Interaction	animal_effect	New_Fold_2	0.01
Method 2	Data-Driven	Genome + Metagenome + Interaction	EBV	New_Fold_2	0.04
Method 2	Data-Driven	Genome + Metagenome + Interaction	EMV	New_Fold_2	0
Method 2	Data-Driven	Genome + Metagenome + Interaction	EIV	New_Fold_2	-0.05
Method 2	Naive	Genome + Metagenome + Interaction	animal_effect	New_Fold_2	0.06
Method 2	Naive	Genome + Metagenome + Interaction	EBV	New_Fold_2	-0.02
Method 2	Naive	Genome + Metagenome + Interaction	EMV	New_Fold_2	0.02
Method 2	Naive	Genome + Metagenome + Interaction	EIV	New_Fold_2	0.11
Method 1	Data-Driven	Genome + Metagenome + Interaction	animal_effect	New_Fold_2	0.01
Method 1	Data-Driven	Genome + Metagenome + Interaction	EBV	New_Fold_2	0.01
Method 1	Data-Driven	Genome + Metagenome + Interaction	EMV	New_Fold_2	0.03
Method 1	Data-Driven	Genome + Metagenome + Interaction	EIV	New_Fold_2	-0.05
Method 1	Naive	Genome + Metagenome + Interaction	animal_effect	New_Fold_2	0.04
Method 1	Naive	Genome + Metagenome + Interaction	EBV	New_Fold_2	-0.03
Method 1	Naive	Genome + Metagenome + Interaction	EMV	New_Fold_2	0.03
Method 1	Naive	Genome + Metagenome + Interaction	EIV	New_Fold_2	0.13
Method 1	Weighted	Genome + Metagenome + Interaction	animal_effect	New_Fold_2	0.04
Method 1	Weighted	Genome + Metagenome + Interaction	EBV	New_Fold_2	-0.03
Method 1	Weighted	Genome + Metagenome + Interaction	EMV	New_Fold_2	0.03
Method 1	Weighted	Genome + Metagenome + Interaction	EIV	New_Fold_2	0.13
Method 2	Naive	Metagenome Only	animal_effect	New_Fold_2	0.04
Method 2	Naive	Metagenome Only	EMV	New_Fold_2	0.04
Method 1	Naive	Metagenome Only	animal_effect	New_Fold_2	0.03
Method 1	Naive	Metagenome Only	EMV	New_Fold_2	0.03
Method 2	Weighted	Metagenome Only	animal_effect	New_Fold_2	0.04
Method 2	Weighted	Metagenome Only	EMV	New_Fold_2	0.04
Method 1	Weighted	Metagenome Only	animal_effect	New_Fold_2	0.03
Method 1	Weighted	Metagenome Only	EMV	New_Fold_2	0.03
Method 2	Data-Driven	Genome + Metagenome	animal_effect	New_Fold_3	0.18
Method 2	Data-Driven	Genome + Metagenome	EBV	New_Fold_3	0.18
Method 2	Data-Driven	Genome + Metagenome	EMV	New_Fold_3	-0.01
Method 1	Data-Driven	Genome + Metagenome	animal_effect	New_Fold_3	0.18
Method 1	Data-Driven	Genome + Metagenome	EBV	New_Fold_3	0.18
Method 1	Data-Driven	Genome + Metagenome	EMV	New_Fold_3	0
Method 2	Naive	Genome + Metagenome	animal_effect	New_Fold_3	0.18
Method 2	Naive	Genome + Metagenome	EBV	New_Fold_3	0.18
Method 2	Naive	Genome + Metagenome	EMV	New_Fold_3	0.17
Method 1	Naive	Genome + Metagenome	animal_effect	New_Fold_3	0.17
Method 1	Naive	Genome + Metagenome	EBV	New_Fold_3	0.17
Method 1	Naive	Genome + Metagenome	EMV	New_Fold_3	0.03
Method 2	Weighted	Genome + Metagenome	animal_effect	New_Fold_3	0.18
Method 2	Weighted	Genome + Metagenome	EBV	New_Fold_3	0.18
Method 2	Weighted	Genome + Metagenome	EMV	New_Fold_3	0.16
Method 1	Weighted	Genome + Metagenome	animal_effect	New_Fold_3	0.17
Method 1	Weighted	Genome + Metagenome	EBV	New_Fold_3	0.17
Method 1	Weighted	Genome + Metagenome	EMV	New_Fold_3	0.02
Method 2	Data-Driven	Metagenome Only	animal_effect	New_Fold_3	-0.01
Method 2	Data-Driven	Metagenome Only	EMV	New_Fold_3	-0.01
Method 1	Data-Driven	Metagenome Only	animal_effect	New_Fold_3	0.01
Method 1	Data-Driven	Metagenome Only	EMV	New_Fold_3	0.01
Genome	Genome	Genome Only	animal_effect	New_Fold_3	0.18
Genome	Genome	Genome Only	EBV	New_Fold_3	0.18
Method 2	Data-Driven	Genome + Metagenome + Interaction	animal_effect	New_Fold_3	0.13
Method 2	Data-Driven	Genome + Metagenome + Interaction	EBV	New_Fold_3	0.17
Method 2	Data-Driven	Genome + Metagenome + Interaction	EMV	New_Fold_3	0.02
Method 2	Data-Driven	Genome + Metagenome + Interaction	EIV	New_Fold_3	0.06
Method 2	Naive	Genome + Metagenome + Interaction	animal_effect	New_Fold_3	0.11
Method 2	Naive	Genome + Metagenome + Interaction	EBV	New_Fold_3	0.17
Method 2	Naive	Genome + Metagenome + Interaction	EMV	New_Fold_3	0.08
Method 2	Naive	Genome + Metagenome + Interaction	EIV	New_Fold_3	0.09
Method 2	Weighted	Genome + Metagenome + Interaction	animal_effect	New_Fold_3	0.12
Method 2	Weighted	Genome + Metagenome + Interaction	EBV	New_Fold_3	0.18
Method 2	Weighted	Genome + Metagenome + Interaction	EMV	New_Fold_3	0.08
Method 2	Weighted	Genome + Metagenome + Interaction	EIV	New_Fold_3	0.09
Method 1	Data-Driven	Genome + Metagenome + Interaction	animal_effect	New_Fold_3	0.12
Method 1	Data-Driven	Genome + Metagenome + Interaction	EBV	New_Fold_3	0.17
Method 1	Data-Driven	Genome + Metagenome + Interaction	EMV	New_Fold_3	0.01
Method 1	Data-Driven	Genome + Metagenome + Interaction	EIV	New_Fold_3	0.06
Method 1	Naive	Genome + Metagenome + Interaction	animal_effect	New_Fold_3	0.11
Method 1	Naive	Genome + Metagenome + Interaction	EBV	New_Fold_3	0.18
Method 1	Naive	Genome + Metagenome + Interaction	EMV	New_Fold_3	0.02
Method 1	Naive	Genome + Metagenome + Interaction	EIV	New_Fold_3	0.08
Method 1	Weighted	Genome + Metagenome + Interaction	animal_effect	New_Fold_3	0.11
Method 1	Weighted	Genome + Metagenome + Interaction	EBV	New_Fold_3	0.18
Method 1	Weighted	Genome + Metagenome + Interaction	EMV	New_Fold_3	0.01
Method 1	Weighted	Genome + Metagenome + Interaction	EIV	New_Fold_3	0.09
Method 2	Naive	Metagenome Only	animal_effect	New_Fold_3	0.17
Method 2	Naive	Metagenome Only	EMV	New_Fold_3	0.17
Method 1	Naive	Metagenome Only	animal_effect	New_Fold_3	0.03
Method 1	Naive	Metagenome Only	EMV	New_Fold_3	0.03
Method 2	Weighted	Metagenome Only	animal_effect	New_Fold_3	0.17
Method 2	Weighted	Metagenome Only	EMV	New_Fold_3	0.17
Method 1	Weighted	Metagenome Only	animal_effect	New_Fold_3	0.02
Method 1	Weighted	Metagenome Only	EMV	New_Fold_3	0.02
Method 2	Data-Driven	Genome + Metagenome	animal_effect	New_Fold_4	-0.01
Method 2	Data-Driven	Genome + Metagenome	EBV	New_Fold_4	0.06
Method 2	Data-Driven	Genome + Metagenome	EMV	New_Fold_4	-0.11
Method 1	Data-Driven	Genome + Metagenome	animal_effect	New_Fold_4	0.04
Method 1	Data-Driven	Genome + Metagenome	EBV	New_Fold_4	0.06
Method 1	Data-Driven	Genome + Metagenome	EMV	New_Fold_4	-0.02
Method 2	Naive	Genome + Metagenome	animal_effect	New_Fold_4	0.09
Method 2	Naive	Genome + Metagenome	EBV	New_Fold_4	0.07
Method 2	Naive	Genome + Metagenome	EMV	New_Fold_4	0.05
Method 1	Naive	Genome + Metagenome	animal_effect	New_Fold_4	0.1
Method 1	Naive	Genome + Metagenome	EBV	New_Fold_4	0.07
Method 1	Naive	Genome + Metagenome	EMV	New_Fold_4	0.07
Method 2	Weighted	Genome + Metagenome	animal_effect	New_Fold_4	0.09
Method 2	Weighted	Genome + Metagenome	EBV	New_Fold_4	0.08
Method 2	Weighted	Genome + Metagenome	EMV	New_Fold_4	0.06
Method 1	Weighted	Genome + Metagenome	animal_effect	New_Fold_4	0.1
Method 1	Weighted	Genome + Metagenome	EBV	New_Fold_4	0.07
Method 1	Weighted	Genome + Metagenome	EMV	New_Fold_4	0.07
Method 2	Data-Driven	Metagenome Only	animal_effect	New_Fold_4	-0.11
Method 2	Data-Driven	Metagenome Only	EMV	New_Fold_4	-0.11
Method 1	Data-Driven	Metagenome Only	animal_effect	New_Fold_4	-0.06
Method 1	Data-Driven	Metagenome Only	EMV	New_Fold_4	-0.06
Genome	Genome	Genome Only	animal_effect	New_Fold_4	0.05
Genome	Genome	Genome Only	EBV	New_Fold_4	0.05
Method 2	Data-Driven	Genome + Metagenome + Interaction	animal_effect	New_Fold_4	0.01
Method 2	Data-Driven	Genome + Metagenome + Interaction	EBV	New_Fold_4	0.07
Method 2	Data-Driven	Genome + Metagenome + Interaction	EMV	New_Fold_4	-0.1
Method 2	Data-Driven	Genome + Metagenome + Interaction	EIV	New_Fold_4	-0.01
Method 2	Naive	Genome + Metagenome + Interaction	animal_effect	New_Fold_4	0.11
Method 2	Naive	Genome + Metagenome + Interaction	EBV	New_Fold_4	0.08
Method 2	Naive	Genome + Metagenome + Interaction	EMV	New_Fold_4	0.02
Method 2	Naive	Genome + Metagenome + Interaction	EIV	New_Fold_4	0.08
Method 2	Weighted	Genome + Metagenome + Interaction	animal_effect	New_Fold_4	0.11
Method 2	Weighted	Genome + Metagenome + Interaction	EBV	New_Fold_4	0.09
Method 2	Weighted	Genome + Metagenome + Interaction	EMV	New_Fold_4	0.02
Method 2	Weighted	Genome + Metagenome + Interaction	EIV	New_Fold_4	0.08
Method 1	Data-Driven	Genome + Metagenome + Interaction	animal_effect	New_Fold_4	0.07
Method 1	Data-Driven	Genome + Metagenome + Interaction	EBV	New_Fold_4	0.06
Method 1	Data-Driven	Genome + Metagenome + Interaction	EMV	New_Fold_4	-0.04
Method 1	Data-Driven	Genome + Metagenome + Interaction	EIV	New_Fold_4	0.04
Method 1	Naive	Genome + Metagenome + Interaction	animal_effect	New_Fold_4	0.13
Method 1	Naive	Genome + Metagenome + Interaction	EBV	New_Fold_4	0.08
Method 1	Naive	Genome + Metagenome + Interaction	EMV	New_Fold_4	0.07
Method 1	Naive	Genome + Metagenome + Interaction	EIV	New_Fold_4	0.07
Method 1	Weighted	Genome + Metagenome + Interaction	animal_effect	New_Fold_4	0.13
Method 1	Weighted	Genome + Metagenome + Interaction	EBV	New_Fold_4	0.08
Method 1	Weighted	Genome + Metagenome + Interaction	EMV	New_Fold_4	0.07
Method 1	Weighted	Genome + Metagenome + Interaction	EIV	New_Fold_4	0.07
Method 2	Naive	Metagenome Only	animal_effect	New_Fold_4	0.06
Method 2	Naive	Metagenome Only	EMV	New_Fold_4	0.06
Method 1	Naive	Metagenome Only	animal_effect	New_Fold_4	0.07
Method 1	Naive	Metagenome Only	EMV	New_Fold_4	0.07
Method 2	Weighted	Metagenome Only	animal_effect	New_Fold_4	0.06
Method 2	Weighted	Metagenome Only	EMV	New_Fold_4	0.06
Method 1	Weighted	Metagenome Only	animal_effect	New_Fold_4	0.03
Method 1	Weighted	Metagenome Only	EMV	New_Fold_4	0.03
Method 2	Data-Driven	Genome + Metagenome	animal_effect	New_Fold_5	0.06
Method 2	Data-Driven	Genome + Metagenome	EBV	New_Fold_5	0.06
Method 2	Data-Driven	Genome + Metagenome	EMV	New_Fold_5	-0.08
Method 1	Data-Driven	Genome + Metagenome	animal_effect	New_Fold_5	0.06
Method 1	Data-Driven	Genome + Metagenome	EBV	New_Fold_5	0.06
Method 1	Data-Driven	Genome + Metagenome	EMV	New_Fold_5	-0.04
Method 2	Naive	Genome + Metagenome	animal_effect	New_Fold_5	0.05
Method 2	Naive	Genome + Metagenome	EBV	New_Fold_5	0.03
Method 2	Naive	Genome + Metagenome	EMV	New_Fold_5	0.04
Method 1	Naive	Genome + Metagenome	animal_effect	New_Fold_5	0
Method 1	Naive	Genome + Metagenome	EBV	New_Fold_5	0.02
Method 1	Naive	Genome + Metagenome	EMV	New_Fold_5	-0.01
Method 2	Weighted	Genome + Metagenome	animal_effect	New_Fold_5	0.05
Method 2	Weighted	Genome + Metagenome	EBV	New_Fold_5	0.03
Method 2	Weighted	Genome + Metagenome	EMV	New_Fold_5	0.04
Method 1	Weighted	Genome + Metagenome	animal_effect	New_Fold_5	0
Method 1	Weighted	Genome + Metagenome	EBV	New_Fold_5	0.02
Method 1	Weighted	Genome + Metagenome	EMV	New_Fold_5	-0.01
Method 2	Data-Driven	Metagenome Only	animal_effect	New_Fold_5	-0.06
Method 2	Data-Driven	Metagenome Only	EMV	New_Fold_5	-0.06
Method 1	Data-Driven	Metagenome Only	animal_effect	New_Fold_5	-0.02
Method 1	Data-Driven	Metagenome Only	EMV	New_Fold_5	-0.02
Genome	Genome	Genome Only	animal_effect	New_Fold_5	0.06
Genome	Genome	Genome Only	EBV	New_Fold_5	0.06
Method 2	Data-Driven	Genome + Metagenome + Interaction	animal_effect	New_Fold_5	0.07
Method 2	Data-Driven	Genome + Metagenome + Interaction	EBV	New_Fold_5	0.07
Method 2	Data-Driven	Genome + Metagenome + Interaction	EMV	New_Fold_5	-0.05
Method 2	Data-Driven	Genome + Metagenome + Interaction	EIV	New_Fold_5	0
Method 1	Data-Driven	Genome + Metagenome + Interaction	animal_effect	New_Fold_5	0.06
Method 1	Data-Driven	Genome + Metagenome + Interaction	EBV	New_Fold_5	0.06
Method 1	Data-Driven	Genome + Metagenome + Interaction	EMV	New_Fold_5	-0.02
Method 1	Data-Driven	Genome + Metagenome + Interaction	EIV	New_Fold_5	0
Method 1	Naive	Genome + Metagenome + Interaction	animal_effect	New_Fold_5	0.01
Method 1	Naive	Genome + Metagenome + Interaction	EBV	New_Fold_5	0.02
Method 1	Naive	Genome + Metagenome + Interaction	EMV	New_Fold_5	-0.02
Method 1	Naive	Genome + Metagenome + Interaction	EIV	New_Fold_5	0.05
Method 1	Weighted	Genome + Metagenome + Interaction	animal_effect	New_Fold_5	0.01
Method 1	Weighted	Genome + Metagenome + Interaction	EBV	New_Fold_5	0.02
Method 1	Weighted	Genome + Metagenome + Interaction	EMV	New_Fold_5	-0.02
Method 1	Weighted	Genome + Metagenome + Interaction	EIV	New_Fold_5	0.05
Method 2	Naive	Metagenome Only	animal_effect	New_Fold_5	0.05
Method 2	Naive	Metagenome Only	EMV	New_Fold_5	0.05
Method 1	Naive	Metagenome Only	animal_effect	New_Fold_5	0
Method 1	Naive	Metagenome Only	EMV	New_Fold_5	0
Method 2	Weighted	Metagenome Only	animal_effect	New_Fold_5	0.05
Method 2	Weighted	Metagenome Only	EMV	New_Fold_5	0.05
Method 1	Weighted	Metagenome Only	animal_effect	New_Fold_5	0
Method 1	Weighted	Metagenome Only	EMV	New_Fold_5	0
Method 2	Data-Driven	Genome + Metagenome	animal_effect	New_Fold_6	-0.02
Method 2	Data-Driven	Genome + Metagenome	EBV	New_Fold_6	0.05
Method 2	Data-Driven	Genome + Metagenome	EMV	New_Fold_6	-0.13
Method 1	Data-Driven	Genome + Metagenome	animal_effect	New_Fold_6	0.05
Method 1	Data-Driven	Genome + Metagenome	EBV	New_Fold_6	0.05
Method 1	Data-Driven	Genome + Metagenome	EMV	New_Fold_6	-0.08
Method 2	Naive	Genome + Metagenome	animal_effect	New_Fold_6	0.12
Method 2	Naive	Genome + Metagenome	EBV	New_Fold_6	0.03
Method 2	Naive	Genome + Metagenome	EMV	New_Fold_6	0.11
Method 1	Naive	Genome + Metagenome	animal_effect	New_Fold_6	0.14
Method 1	Naive	Genome + Metagenome	EBV	New_Fold_6	0.04
Method 1	Naive	Genome + Metagenome	EMV	New_Fold_6	0.13
Method 2	Weighted	Genome + Metagenome	animal_effect	New_Fold_6	0.12
Method 2	Weighted	Genome + Metagenome	EBV	New_Fold_6	0.03
Method 2	Weighted	Genome + Metagenome	EMV	New_Fold_6	0.11
Method 1	Weighted	Genome + Metagenome	animal_effect	New_Fold_6	0.14
Method 1	Weighted	Genome + Metagenome	EBV	New_Fold_6	0.04
Method 1	Weighted	Genome + Metagenome	EMV	New_Fold_6	0.14
Method 2	Data-Driven	Metagenome Only	animal_effect	New_Fold_6	-0.13
Method 2	Data-Driven	Metagenome Only	EMV	New_Fold_6	-0.13
Method 1	Data-Driven	Metagenome Only	animal_effect	New_Fold_6	-0.08
Method 1	Data-Driven	Metagenome Only	EMV	New_Fold_6	-0.08
Genome	Genome	Genome Only	animal_effect	New_Fold_6	0.05
Genome	Genome	Genome Only	EBV	New_Fold_6	0.05
Method 2	Data-Driven	Genome + Metagenome + Interaction	animal_effect	New_Fold_6	0.01
Method 2	Data-Driven	Genome + Metagenome + Interaction	EBV	New_Fold_6	0.07
Method 2	Data-Driven	Genome + Metagenome + Interaction	EMV	New_Fold_6	-0.13
Method 2	Data-Driven	Genome + Metagenome + Interaction	EIV	New_Fold_6	0.03
Method 2	Naive	Genome + Metagenome + Interaction	animal_effect	New_Fold_6	0.16
Method 2	Naive	Genome + Metagenome + Interaction	EBV	New_Fold_6	0.04
Method 2	Naive	Genome + Metagenome + Interaction	EMV	New_Fold_6	0.08
Method 2	Naive	Genome + Metagenome + Interaction	EIV	New_Fold_6	0.14
Method 2	Weighted	Genome + Metagenome + Interaction	animal_effect	New_Fold_6	0.17
Method 2	Weighted	Genome + Metagenome + Interaction	EBV	New_Fold_6	0.04
Method 2	Weighted	Genome + Metagenome + Interaction	EMV	New_Fold_6	0.08
Method 2	Weighted	Genome + Metagenome + Interaction	EIV	New_Fold_6	0.14
Method 1	Data-Driven	Genome + Metagenome + Interaction	animal_effect	New_Fold_6	0.08
Method 1	Data-Driven	Genome + Metagenome + Interaction	EBV	New_Fold_6	0.07
Method 1	Data-Driven	Genome + Metagenome + Interaction	EMV	New_Fold_6	-0.05
Method 1	Data-Driven	Genome + Metagenome + Interaction	EIV	New_Fold_6	0.05
Method 1	Naive	Genome + Metagenome + Interaction	animal_effect	New_Fold_6	0.18
Method 1	Naive	Genome + Metagenome + Interaction	EBV	New_Fold_6	0.04
Method 1	Naive	Genome + Metagenome + Interaction	EMV	New_Fold_6	0.12
Method 1	Naive	Genome + Metagenome + Interaction	EIV	New_Fold_6	0.14
Method 1	Weighted	Genome + Metagenome + Interaction	animal_effect	New_Fold_6	0.18
Method 1	Weighted	Genome + Metagenome + Interaction	EBV	New_Fold_6	0.04
Method 1	Weighted	Genome + Metagenome + Interaction	EMV	New_Fold_6	0.13
Method 1	Weighted	Genome + Metagenome + Interaction	EIV	New_Fold_6	0.14
Method 2	Naive	Metagenome Only	animal_effect	New_Fold_6	0.12
Method 2	Naive	Metagenome Only	EMV	New_Fold_6	0.12
Method 1	Naive	Metagenome Only	animal_effect	New_Fold_6	0.14
Method 1	Naive	Metagenome Only	EMV	New_Fold_6	0.14
Method 2	Weighted	Metagenome Only	animal_effect	New_Fold_6	0.12
Method 2	Weighted	Metagenome Only	EMV	New_Fold_6	0.12
Method 1	Weighted	Metagenome Only	animal_effect	New_Fold_6	0.14
Method 1	Weighted	Metagenome Only	EMV	New_Fold_6	0.14
Method 2	Data-Driven	Genome + Metagenome	animal_effect	New_Fold_7	0.04
Method 2	Data-Driven	Genome + Metagenome	EBV	New_Fold_7	0.16
Method 2	Data-Driven	Genome + Metagenome	EMV	New_Fold_7	0.04
Method 1	Data-Driven	Genome + Metagenome	animal_effect	New_Fold_7	0.07
Method 1	Data-Driven	Genome + Metagenome	EBV	New_Fold_7	0.16
Method 1	Data-Driven	Genome + Metagenome	EMV	New_Fold_7	0.07
Method 2	Naive	Genome + Metagenome	animal_effect	New_Fold_7	0.13
Method 2	Naive	Genome + Metagenome	EBV	New_Fold_7	0.15
Method 2	Naive	Genome + Metagenome	EMV	New_Fold_7	0.13
Method 1	Naive	Genome + Metagenome	animal_effect	New_Fold_7	0.15
Method 1	Naive	Genome + Metagenome	EBV	New_Fold_7	0.14
Method 1	Naive	Genome + Metagenome	EMV	New_Fold_7	0.15
Method 2	Weighted	Genome + Metagenome	animal_effect	New_Fold_7	0.13
Method 2	Weighted	Genome + Metagenome	EBV	New_Fold_7	0.15
Method 2	Weighted	Genome + Metagenome	EMV	New_Fold_7	0.13
Method 1	Weighted	Genome + Metagenome	animal_effect	New_Fold_7	0.15
Method 1	Weighted	Genome + Metagenome	EBV	New_Fold_7	0.14
Method 1	Weighted	Genome + Metagenome	EMV	New_Fold_7	0.15
Method 2	Data-Driven	Metagenome Only	animal_effect	New_Fold_7	0.04
Method 2	Data-Driven	Metagenome Only	EMV	New_Fold_7	0.04
Method 1	Data-Driven	Metagenome Only	animal_effect	New_Fold_7	0.07
Method 1	Data-Driven	Metagenome Only	EMV	New_Fold_7	0.07
Genome	Genome	Genome Only	animal_effect	New_Fold_7	0.16
Genome	Genome	Genome Only	EBV	New_Fold_7	0.16
Method 2	Data-Driven	Genome + Metagenome + Interaction	animal_effect	New_Fold_7	0.04
Method 2	Data-Driven	Genome + Metagenome + Interaction	EBV	New_Fold_7	0.17
Method 2	Data-Driven	Genome + Metagenome + Interaction	EMV	New_Fold_7	0.07
Method 2	Data-Driven	Genome + Metagenome + Interaction	EIV	New_Fold_7	-0.07
Method 2	Naive	Genome + Metagenome + Interaction	animal_effect	New_Fold_7	0.18
Method 2	Naive	Genome + Metagenome + Interaction	EBV	New_Fold_7	0.14
Method 2	Naive	Genome + Metagenome + Interaction	EMV	New_Fold_7	0.1
Method 2	Naive	Genome + Metagenome + Interaction	EIV	New_Fold_7	0.16
Method 2	Weighted	Genome + Metagenome + Interaction	animal_effect	New_Fold_7	0.18
Method 2	Weighted	Genome + Metagenome + Interaction	EBV	New_Fold_7	0.14
Method 2	Weighted	Genome + Metagenome + Interaction	EMV	New_Fold_7	0.1
Method 2	Weighted	Genome + Metagenome + Interaction	EIV	New_Fold_7	0.16
Method 1	Data-Driven	Genome + Metagenome + Interaction	animal_effect	New_Fold_7	0.08
Method 1	Data-Driven	Genome + Metagenome + Interaction	EBV	New_Fold_7	0.16
Method 1	Data-Driven	Genome + Metagenome + Interaction	EMV	New_Fold_7	0.11
Method 1	Data-Driven	Genome + Metagenome + Interaction	EIV	New_Fold_7	-0.02
Method 1	Naive	Genome + Metagenome + Interaction	animal_effect	New_Fold_7	0.17
Method 1	Naive	Genome + Metagenome + Interaction	EBV	New_Fold_7	0.14
Method 1	Naive	Genome + Metagenome + Interaction	EMV	New_Fold_7	0.14
Method 1	Naive	Genome + Metagenome + Interaction	EIV	New_Fold_7	0.12
Method 1	Weighted	Genome + Metagenome + Interaction	animal_effect	New_Fold_7	0.17
Method 1	Weighted	Genome + Metagenome + Interaction	EBV	New_Fold_7	0.14
Method 1	Weighted	Genome + Metagenome + Interaction	EMV	New_Fold_7	0.14
Method 1	Weighted	Genome + Metagenome + Interaction	EIV	New_Fold_7	0.11
Method 2	Naive	Metagenome Only	animal_effect	New_Fold_7	0.13
Method 2	Naive	Metagenome Only	EMV	New_Fold_7	0.13
Method 1	Naive	Metagenome Only	animal_effect	New_Fold_7	0.15
Method 1	Naive	Metagenome Only	EMV	New_Fold_7	0.15
Method 2	Weighted	Metagenome Only	animal_effect	New_Fold_7	0.13
Method 2	Weighted	Metagenome Only	EMV	New_Fold_7	0.13
Method 1	Weighted	Metagenome Only	animal_effect	New_Fold_7	0.15
Method 1	Weighted	Metagenome Only	EMV	New_Fold_7	0.15
Method 2	Data-Driven	Genome + Metagenome	animal_effect	New_Fold_8	0.08
Method 2	Data-Driven	Genome + Metagenome	EBV	New_Fold_8	0.08
Method 2	Data-Driven	Genome + Metagenome	EMV	New_Fold_8	0.05
Method 1	Data-Driven	Genome + Metagenome	animal_effect	New_Fold_8	0.08
Method 1	Data-Driven	Genome + Metagenome	EBV	New_Fold_8	0.08
Method 1	Data-Driven	Genome + Metagenome	EMV	New_Fold_8	0.06
Method 2	Naive	Genome + Metagenome	animal_effect	New_Fold_8	-0.02
Method 2	Naive	Genome + Metagenome	EBV	New_Fold_8	0.07
Method 2	Naive	Genome + Metagenome	EMV	New_Fold_8	-0.05
Method 1	Naive	Genome + Metagenome	animal_effect	New_Fold_8	-0.01
Method 1	Naive	Genome + Metagenome	EBV	New_Fold_8	0.07
Method 1	Naive	Genome + Metagenome	EMV	New_Fold_8	-0.04
Method 2	Weighted	Genome + Metagenome	animal_effect	New_Fold_8	-0.02
Method 2	Weighted	Genome + Metagenome	EBV	New_Fold_8	0.07
Method 2	Weighted	Genome + Metagenome	EMV	New_Fold_8	-0.05
Method 1	Weighted	Genome + Metagenome	animal_effect	New_Fold_8	-0.01
Method 1	Weighted	Genome + Metagenome	EBV	New_Fold_8	0.07
Method 1	Weighted	Genome + Metagenome	EMV	New_Fold_8	-0.04
Method 2	Data-Driven	Metagenome Only	animal_effect	New_Fold_8	0.04
Method 2	Data-Driven	Metagenome Only	EMV	New_Fold_8	0.04
Method 1	Data-Driven	Metagenome Only	animal_effect	New_Fold_8	0.05
Method 1	Data-Driven	Metagenome Only	EMV	New_Fold_8	0.05
Genome	Genome	Genome Only	animal_effect	New_Fold_8	0.08
Genome	Genome	Genome Only	EBV	New_Fold_8	0.08
Method 2	Data-Driven	Genome + Metagenome + Interaction	animal_effect	New_Fold_8	0.12
Method 2	Data-Driven	Genome + Metagenome + Interaction	EBV	New_Fold_8	0.1
Method 2	Data-Driven	Genome + Metagenome + Interaction	EMV	New_Fold_8	0.05
Method 2	Data-Driven	Genome + Metagenome + Interaction	EIV	New_Fold_8	0.04
Method 2	Naive	Genome + Metagenome + Interaction	animal_effect	New_Fold_8	0
Method 2	Naive	Genome + Metagenome + Interaction	EBV	New_Fold_8	0.08
Method 2	Naive	Genome + Metagenome + Interaction	EMV	New_Fold_8	-0.07
Method 2	Naive	Genome + Metagenome + Interaction	EIV	New_Fold_8	0.09
Method 2	Weighted	Genome + Metagenome + Interaction	animal_effect	New_Fold_8	0
Method 2	Weighted	Genome + Metagenome + Interaction	EBV	New_Fold_8	0.08
Method 2	Weighted	Genome + Metagenome + Interaction	EMV	New_Fold_8	-0.07
Method 2	Weighted	Genome + Metagenome + Interaction	EIV	New_Fold_8	0.09
Method 1	Data-Driven	Genome + Metagenome + Interaction	animal_effect	New_Fold_8	0.13
Method 1	Data-Driven	Genome + Metagenome + Interaction	EBV	New_Fold_8	0.09
Method 1	Data-Driven	Genome + Metagenome + Interaction	EMV	New_Fold_8	0.07
Method 1	Data-Driven	Genome + Metagenome + Interaction	EIV	New_Fold_8	0.05
Method 1	Naive	Genome + Metagenome + Interaction	animal_effect	New_Fold_8	0
Method 1	Naive	Genome + Metagenome + Interaction	EBV	New_Fold_8	0.06
Method 1	Naive	Genome + Metagenome + Interaction	EMV	New_Fold_8	-0.04
Method 1	Naive	Genome + Metagenome + Interaction	EIV	New_Fold_8	0.1
Method 1	Weighted	Genome + Metagenome + Interaction	animal_effect	New_Fold_8	0
Method 1	Weighted	Genome + Metagenome + Interaction	EBV	New_Fold_8	0.07
Method 1	Weighted	Genome + Metagenome + Interaction	EMV	New_Fold_8	-0.04
Method 1	Weighted	Genome + Metagenome + Interaction	EIV	New_Fold_8	0.1
Method 2	Naive	Metagenome Only	animal_effect	New_Fold_8	-0.04
Method 2	Naive	Metagenome Only	EMV	New_Fold_8	-0.04
Method 1	Naive	Metagenome Only	animal_effect	New_Fold_8	-0.03
Method 1	Naive	Metagenome Only	EMV	New_Fold_8	-0.03
Method 2	Weighted	Metagenome Only	animal_effect	New_Fold_8	-0.04
Method 2	Weighted	Metagenome Only	EMV	New_Fold_8	-0.04
Method 1	Weighted	Metagenome Only	animal_effect	New_Fold_8	-0.03
Method 1	Weighted	Metagenome Only	EMV	New_Fold_8	-0.03
Method 2	Data-Driven	Genome + Metagenome	animal_effect	New_Fold_9	0.05
Method 2	Data-Driven	Genome + Metagenome	EBV	New_Fold_9	0.05
Method 2	Data-Driven	Genome + Metagenome	EMV	New_Fold_9	0.04
Method 1	Data-Driven	Genome + Metagenome	animal_effect	New_Fold_9	0.05
Method 1	Data-Driven	Genome + Metagenome	EBV	New_Fold_9	0.05
Method 1	Data-Driven	Genome + Metagenome	EMV	New_Fold_9	0.02
Method 2	Naive	Genome + Metagenome	animal_effect	New_Fold_9	0.15
Method 2	Naive	Genome + Metagenome	EBV	New_Fold_9	0.02
Method 2	Naive	Genome + Metagenome	EMV	New_Fold_9	0.18
Method 1	Naive	Genome + Metagenome	animal_effect	New_Fold_9	0.04
Method 1	Naive	Genome + Metagenome	EBV	New_Fold_9	0.04
Method 1	Naive	Genome + Metagenome	EMV	New_Fold_9	0.08
Method 2	Weighted	Genome + Metagenome	animal_effect	New_Fold_9	0.15
Method 2	Weighted	Genome + Metagenome	EBV	New_Fold_9	0.02
Method 2	Weighted	Genome + Metagenome	EMV	New_Fold_9	0.18
Method 1	Weighted	Genome + Metagenome	animal_effect	New_Fold_9	0.04
Method 1	Weighted	Genome + Metagenome	EBV	New_Fold_9	0.04
Method 1	Weighted	Genome + Metagenome	EMV	New_Fold_9	0.08
Method 2	Data-Driven	Metagenome Only	animal_effect	New_Fold_9	0.03
Method 2	Data-Driven	Metagenome Only	EMV	New_Fold_9	0.03
Method 1	Data-Driven	Metagenome Only	animal_effect	New_Fold_9	0.01
Method 1	Data-Driven	Metagenome Only	EMV	New_Fold_9	0.01
Genome	Genome	Genome Only	animal_effect	New_Fold_9	0.05
Genome	Genome	Genome Only	EBV	New_Fold_9	0.05
Method 2	Data-Driven	Genome + Metagenome + Interaction	animal_effect	New_Fold_9	0.06
Method 2	Data-Driven	Genome + Metagenome + Interaction	EBV	New_Fold_9	0.06
Method 2	Data-Driven	Genome + Metagenome + Interaction	EMV	New_Fold_9	0.03
Method 2	Data-Driven	Genome + Metagenome + Interaction	EIV	New_Fold_9	0.02
Method 2	Naive	Genome + Metagenome + Interaction	animal_effect	New_Fold_9	0.19
Method 2	Naive	Genome + Metagenome + Interaction	EBV	New_Fold_9	0.01
Method 2	Naive	Genome + Metagenome + Interaction	EMV	New_Fold_9	0.12
Method 2	Naive	Genome + Metagenome + Interaction	EIV	New_Fold_9	0.17
Method 1	Data-Driven	Genome + Metagenome + Interaction	animal_effect	New_Fold_9	0.05
Method 1	Data-Driven	Genome + Metagenome + Interaction	EBV	New_Fold_9	0.05
Method 1	Data-Driven	Genome + Metagenome + Interaction	EMV	New_Fold_9	0.03
Method 1	Data-Driven	Genome + Metagenome + Interaction	EIV	New_Fold_9	0.02
Method 1	Naive	Genome + Metagenome + Interaction	animal_effect	New_Fold_9	0.09
Method 1	Naive	Genome + Metagenome + Interaction	EBV	New_Fold_9	0.04
Method 1	Naive	Genome + Metagenome + Interaction	EMV	New_Fold_9	0.07
Method 1	Naive	Genome + Metagenome + Interaction	EIV	New_Fold_9	0.13
Method 1	Weighted	Genome + Metagenome + Interaction	animal_effect	New_Fold_9	0.09
Method 1	Weighted	Genome + Metagenome + Interaction	EBV	New_Fold_9	0.04
Method 1	Weighted	Genome + Metagenome + Interaction	EMV	New_Fold_9	0.07
Method 1	Weighted	Genome + Metagenome + Interaction	EIV	New_Fold_9	0.13
Method 2	Naive	Metagenome Only	animal_effect	New_Fold_9	0.16
Method 2	Naive	Metagenome Only	EMV	New_Fold_9	0.16
Method 1	Naive	Metagenome Only	animal_effect	New_Fold_9	0.08
Method 1	Naive	Metagenome Only	EMV	New_Fold_9	0.08
Method 2	Weighted	Metagenome Only	animal_effect	New_Fold_9	0.16
Method 2	Weighted	Metagenome Only	EMV	New_Fold_9	0.16
Method 1	Weighted	Metagenome Only	animal_effect	New_Fold_9	0.08
Method 1	Weighted	Metagenome Only	EMV	New_Fold_9	0.08

## Sheet: Table S9
Root Mean Square Error of Each Fold for Average Daily Dry Matter Intake for 4-fold cross-validation
MRM	adjustment	complexity	Effect	Fold_in_Test	RMSE
Method 2	Data-Driven	Genome + Metagenome	rmse	New_Fold_10	1.11919
Method 1	Data-Driven	Genome + Metagenome	rmse	New_Fold_10	1.11882
Method 2	Naive	Genome + Metagenome	rmse	New_Fold_10	1.11959
Method 1	Naive	Genome + Metagenome	rmse	New_Fold_10	1.13079
Method 2	Weighted	Genome + Metagenome	rmse	New_Fold_10	1.11957
Method 1	Weighted	Genome + Metagenome	rmse	New_Fold_10	1.13107
Method 2	Data-Driven	Metagenome Only	rmse	New_Fold_10	1.13101
Method 1	Data-Driven	Metagenome Only	rmse	New_Fold_10	1.13165
Genome	Genome	Genome Only	rmse	New_Fold_10	1.12807
Method 2	Data-Driven	Genome + Metagenome + Interaction	rmse	New_Fold_10	1.11919
Method 2	Naive	Genome + Metagenome + Interaction	rmse	New_Fold_10	1.11841
Method 2	Weighted	Genome + Metagenome + Interaction	rmse	New_Fold_10	1.11812
Method 1	Data-Driven	Genome + Metagenome + Interaction	rmse	New_Fold_10	1.11882
Method 1	Naive	Genome + Metagenome + Interaction	rmse	New_Fold_10	1.12174
Method 1	Weighted	Genome + Metagenome + Interaction	rmse	New_Fold_10	1.12169
Method 2	Naive	Metagenome Only	rmse	New_Fold_10	1.12867
Method 1	Naive	Metagenome Only	rmse	New_Fold_10	1.13716
Method 2	Weighted	Metagenome Only	rmse	New_Fold_10	1.12885
Method 1	Weighted	Metagenome Only	rmse	New_Fold_10	1.13725
Method 2	Data-Driven	Genome + Metagenome	rmse	New_Fold_11	1.14815
Method 1	Data-Driven	Genome + Metagenome	rmse	New_Fold_11	1.15284
Method 2	Naive	Genome + Metagenome	rmse	New_Fold_11	1.14339
Method 1	Naive	Genome + Metagenome	rmse	New_Fold_11	1.14291
Method 2	Weighted	Genome + Metagenome	rmse	New_Fold_11	1.14313
Method 1	Weighted	Genome + Metagenome	rmse	New_Fold_11	1.14347
Method 2	Data-Driven	Metagenome Only	rmse	New_Fold_11	1.16016
Method 1	Data-Driven	Metagenome Only	rmse	New_Fold_11	1.16481
Genome	Genome	Genome Only	rmse	New_Fold_11	1.15644
Method 2	Data-Driven	Genome + Metagenome + Interaction	rmse	New_Fold_11	1.14815
Method 2	Naive	Genome + Metagenome + Interaction	rmse	New_Fold_11	1.14262
Method 2	Weighted	Genome + Metagenome + Interaction	rmse	New_Fold_11	1.14219
Method 1	Data-Driven	Genome + Metagenome + Interaction	rmse	New_Fold_11	1.15284
Method 1	Naive	Genome + Metagenome + Interaction	rmse	New_Fold_11	1.13649
Method 1	Weighted	Genome + Metagenome + Interaction	rmse	New_Fold_11	1.13599
Method 2	Naive	Metagenome Only	rmse	New_Fold_11	1.15587
Method 1	Naive	Metagenome Only	rmse	New_Fold_11	1.15663
Method 2	Weighted	Metagenome Only	rmse	New_Fold_11	1.15554
Method 1	Weighted	Metagenome Only	rmse	New_Fold_11	1.15626
Method 2	Data-Driven	Genome + Metagenome	rmse	New_Fold_12	1.32343
Method 1	Data-Driven	Genome + Metagenome	rmse	New_Fold_12	1.32205
Method 2	Naive	Genome + Metagenome	rmse	New_Fold_12	1.31796
Method 1	Naive	Genome + Metagenome	rmse	New_Fold_12	1.31666
Method 2	Weighted	Genome + Metagenome	rmse	New_Fold_12	1.31805
Method 1	Weighted	Genome + Metagenome	rmse	New_Fold_12	1.31632
Method 2	Data-Driven	Metagenome Only	rmse	New_Fold_12	1.31858
Method 1	Data-Driven	Metagenome Only	rmse	New_Fold_12	1.31692
Genome	Genome	Genome Only	rmse	New_Fold_12	1.32532
Method 2	Data-Driven	Genome + Metagenome + Interaction	rmse	New_Fold_12	1.32343
Method 2	Naive	Genome + Metagenome + Interaction	rmse	New_Fold_12	1.31842
Method 2	Weighted	Genome + Metagenome + Interaction	rmse	New_Fold_12	1.31835
Method 1	Data-Driven	Genome + Metagenome + Interaction	rmse	New_Fold_12	1.32205
Method 1	Naive	Genome + Metagenome + Interaction	rmse	New_Fold_12	1.314
Method 1	Weighted	Genome + Metagenome + Interaction	rmse	New_Fold_12	1.31408
Method 2	Naive	Metagenome Only	rmse	New_Fold_12	1.31377
Method 1	Naive	Metagenome Only	rmse	New_Fold_12	1.31227
Method 2	Weighted	Metagenome Only	rmse	New_Fold_12	1.31389
Method 1	Weighted	Metagenome Only	rmse	New_Fold_12	1.31239
Method 2	Data-Driven	Genome + Metagenome	rmse	New_Fold_13	1.24759
Method 1	Data-Driven	Genome + Metagenome	rmse	New_Fold_13	1.24528
Method 2	Naive	Genome + Metagenome	rmse	New_Fold_13	1.23982
Method 1	Naive	Genome + Metagenome	rmse	New_Fold_13	1.24165
Method 2	Weighted	Genome + Metagenome	rmse	New_Fold_13	1.24033
Method 1	Weighted	Genome + Metagenome	rmse	New_Fold_13	1.24091
Method 2	Data-Driven	Metagenome Only	rmse	New_Fold_13	1.25662
Method 1	Data-Driven	Metagenome Only	rmse	New_Fold_13	1.25498
Genome	Genome	Genome Only	rmse	New_Fold_13	1.25403
Method 2	Data-Driven	Genome + Metagenome + Interaction	rmse	New_Fold_13	1.24759
Method 2	Naive	Genome + Metagenome + Interaction	rmse	New_Fold_13	1.23822
Method 2	Weighted	Genome + Metagenome + Interaction	rmse	New_Fold_13	1.2386
Method 1	Data-Driven	Genome + Metagenome + Interaction	rmse	New_Fold_13	1.24528
Method 1	Naive	Genome + Metagenome + Interaction	rmse	New_Fold_13	1.23553
Method 1	Weighted	Genome + Metagenome + Interaction	rmse	New_Fold_13	1.23552
Method 2	Naive	Metagenome Only	rmse	New_Fold_13	1.25294
Method 1	Naive	Metagenome Only	rmse	New_Fold_13	1.25492
Method 2	Weighted	Metagenome Only	rmse	New_Fold_13	1.25392
Method 1	Weighted	Metagenome Only	rmse	New_Fold_13	1.25548
Method 2	Data-Driven	Genome + Metagenome	rmse	New_Fold_14	1.09532
Method 1	Data-Driven	Genome + Metagenome	rmse	New_Fold_14	1.09007
Method 2	Naive	Genome + Metagenome	rmse	New_Fold_14	1.07828
Method 1	Naive	Genome + Metagenome	rmse	New_Fold_14	1.08016
Method 2	Weighted	Genome + Metagenome	rmse	New_Fold_14	1.07875
Method 1	Weighted	Genome + Metagenome	rmse	New_Fold_14	1.08133
Method 2	Data-Driven	Metagenome Only	rmse	New_Fold_14	1.10968
Method 1	Data-Driven	Metagenome Only	rmse	New_Fold_14	1.11079
Genome	Genome	Genome Only	rmse	New_Fold_14	1.09821
Method 2	Data-Driven	Genome + Metagenome + Interaction	rmse	New_Fold_14	1.09532
Method 2	Naive	Genome + Metagenome + Interaction	rmse	New_Fold_14	1.07777
Method 2	Weighted	Genome + Metagenome + Interaction	rmse	New_Fold_14	1.07792
Method 1	Data-Driven	Genome + Metagenome + Interaction	rmse	New_Fold_14	1.09007
Method 1	Naive	Genome + Metagenome + Interaction	rmse	New_Fold_14	1.07867
Method 1	Weighted	Genome + Metagenome + Interaction	rmse	New_Fold_14	1.07918
Method 2	Naive	Metagenome Only	rmse	New_Fold_14	1.09926
Method 1	Naive	Metagenome Only	rmse	New_Fold_14	1.10028
Method 2	Weighted	Metagenome Only	rmse	New_Fold_14	1.09996
Method 1	Weighted	Metagenome Only	rmse	New_Fold_14	1.10078
Method 2	Data-Driven	Genome + Metagenome	rmse	New_Fold_15	1.14995
Method 1	Data-Driven	Genome + Metagenome	rmse	New_Fold_15	1.14532
Method 2	Naive	Genome + Metagenome	rmse	New_Fold_15	1.14916
Method 1	Naive	Genome + Metagenome	rmse	New_Fold_15	1.15303
Method 2	Weighted	Genome + Metagenome	rmse	New_Fold_15	1.14898
Method 1	Weighted	Genome + Metagenome	rmse	New_Fold_15	1.15353
Method 2	Data-Driven	Metagenome Only	rmse	New_Fold_15	1.15898
Method 1	Data-Driven	Metagenome Only	rmse	New_Fold_15	1.15413
Genome	Genome	Genome Only	rmse	New_Fold_15	1.16196
Method 2	Data-Driven	Genome + Metagenome + Interaction	rmse	New_Fold_15	1.14995
Method 2	Naive	Genome + Metagenome + Interaction	rmse	New_Fold_15	1.14767
Method 2	Weighted	Genome + Metagenome + Interaction	rmse	New_Fold_15	1.14731
Method 1	Data-Driven	Genome + Metagenome + Interaction	rmse	New_Fold_15	1.14532
Method 1	Naive	Genome + Metagenome + Interaction	rmse	New_Fold_15	1.15077
Method 1	Weighted	Genome + Metagenome + Interaction	rmse	New_Fold_15	1.15086
Method 2	Naive	Metagenome Only	rmse	New_Fold_15	1.15666
Method 1	Naive	Metagenome Only	rmse	New_Fold_15	1.16191
Method 2	Weighted	Metagenome Only	rmse	New_Fold_15	1.15659
Method 1	Weighted	Metagenome Only	rmse	New_Fold_15	1.16215
Method 2	Data-Driven	Genome + Metagenome	rmse	New_Fold_16	1.26615
Method 1	Data-Driven	Genome + Metagenome	rmse	New_Fold_16	1.2614
Method 2	Naive	Genome + Metagenome	rmse	New_Fold_16	1.24638
Method 1	Naive	Genome + Metagenome	rmse	New_Fold_16	1.245
Method 2	Weighted	Genome + Metagenome	rmse	New_Fold_16	1.2464
Method 1	Weighted	Genome + Metagenome	rmse	New_Fold_16	1.24481
Method 2	Data-Driven	Metagenome Only	rmse	New_Fold_16	1.27714
Method 1	Data-Driven	Metagenome Only	rmse	New_Fold_16	1.27255
Genome	Genome	Genome Only	rmse	New_Fold_16	1.2602
Method 2	Data-Driven	Genome + Metagenome + Interaction	rmse	New_Fold_16	1.26615
Method 2	Naive	Genome + Metagenome + Interaction	rmse	New_Fold_16	1.24664
Method 2	Weighted	Genome + Metagenome + Interaction	rmse	New_Fold_16	1.24679
Method 1	Data-Driven	Genome + Metagenome + Interaction	rmse	New_Fold_16	1.2614
Method 1	Naive	Genome + Metagenome + Interaction	rmse	New_Fold_16	1.24896
Method 1	Weighted	Genome + Metagenome + Interaction	rmse	New_Fold_16	1.24893
Method 2	Naive	Metagenome Only	rmse	New_Fold_16	1.25822
Method 1	Naive	Metagenome Only	rmse	New_Fold_16	1.25705
Method 2	Weighted	Metagenome Only	rmse	New_Fold_16	1.25834
Method 1	Weighted	Metagenome Only	rmse	New_Fold_16	1.25697
Method 2	Data-Driven	Genome + Metagenome	rmse	New_Fold_17	1.26135
Method 1	Data-Driven	Genome + Metagenome	rmse	New_Fold_17	1.26203
Method 2	Naive	Genome + Metagenome	rmse	New_Fold_17	1.25088
Method 1	Naive	Genome + Metagenome	rmse	New_Fold_17	1.25236
Method 2	Weighted	Genome + Metagenome	rmse	New_Fold_17	1.25074
Method 1	Weighted	Genome + Metagenome	rmse	New_Fold_17	1.25262
Method 2	Data-Driven	Metagenome Only	rmse	New_Fold_17	1.26496
Method 1	Data-Driven	Metagenome Only	rmse	New_Fold_17	1.26561
Genome	Genome	Genome Only	rmse	New_Fold_17	1.26954
Method 2	Data-Driven	Genome + Metagenome + Interaction	rmse	New_Fold_17	1.26135
Method 2	Naive	Genome + Metagenome + Interaction	rmse	New_Fold_17	1.24916
Method 2	Weighted	Genome + Metagenome + Interaction	rmse	New_Fold_17	1.24884
Method 1	Data-Driven	Genome + Metagenome + Interaction	rmse	New_Fold_17	1.26203
Method 1	Naive	Genome + Metagenome + Interaction	rmse	New_Fold_17	1.25045
Method 1	Weighted	Genome + Metagenome + Interaction	rmse	New_Fold_17	1.2505
Method 2	Naive	Metagenome Only	rmse	New_Fold_17	1.25556
Method 1	Naive	Metagenome Only	rmse	New_Fold_17	1.25662
Method 2	Weighted	Metagenome Only	rmse	New_Fold_17	1.25547
Method 1	Weighted	Metagenome Only	rmse	New_Fold_17	1.25661
Method 2	Data-Driven	Genome + Metagenome	rmse	New_Fold_18	1.1161
Method 1	Data-Driven	Genome + Metagenome	rmse	New_Fold_18	1.11757
Method 2	Naive	Genome + Metagenome	rmse	New_Fold_18	1.10937
Method 1	Naive	Genome + Metagenome	rmse	New_Fold_18	1.10935
Method 2	Weighted	Genome + Metagenome	rmse	New_Fold_18	1.10958
Method 1	Weighted	Genome + Metagenome	rmse	New_Fold_18	1.10991
Method 2	Data-Driven	Metagenome Only	rmse	New_Fold_18	1.11695
Method 1	Data-Driven	Metagenome Only	rmse	New_Fold_18	1.1177
Genome	Genome	Genome Only	rmse	New_Fold_18	1.13316
Method 2	Data-Driven	Genome + Metagenome + Interaction	rmse	New_Fold_18	1.1161
Method 2	Naive	Genome + Metagenome + Interaction	rmse	New_Fold_18	1.10929
Method 2	Weighted	Genome + Metagenome + Interaction	rmse	New_Fold_18	1.10947
Method 1	Data-Driven	Genome + Metagenome + Interaction	rmse	New_Fold_18	1.11757
Method 1	Naive	Genome + Metagenome + Interaction	rmse	New_Fold_18	1.10369
Method 1	Weighted	Genome + Metagenome + Interaction	rmse	New_Fold_18	1.1037
Method 2	Naive	Metagenome Only	rmse	New_Fold_18	1.11063
Method 1	Naive	Metagenome Only	rmse	New_Fold_18	1.11159
Method 2	Weighted	Metagenome Only	rmse	New_Fold_18	1.11094
Method 1	Weighted	Metagenome Only	rmse	New_Fold_18	1.11189
Method 2	Data-Driven	Genome + Metagenome	rmse	New_Fold_19	1.13572
Method 1	Data-Driven	Genome + Metagenome	rmse	New_Fold_19	1.13774
Method 2	Naive	Genome + Metagenome	rmse	New_Fold_19	1.13586
Method 1	Naive	Genome + Metagenome	rmse	New_Fold_19	1.13493
Method 2	Weighted	Genome + Metagenome	rmse	New_Fold_19	1.13587
Method 1	Weighted	Genome + Metagenome	rmse	New_Fold_19	1.1347
Method 2	Data-Driven	Metagenome Only	rmse	New_Fold_19	1.13456
Method 1	Data-Driven	Metagenome Only	rmse	New_Fold_19	1.13726
Genome	Genome	Genome Only	rmse	New_Fold_19	1.15131
Method 2	Data-Driven	Genome + Metagenome + Interaction	rmse	New_Fold_19	1.13572
Method 2	Naive	Genome + Metagenome + Interaction	rmse	New_Fold_19	1.13577
Method 2	Weighted	Genome + Metagenome + Interaction	rmse	New_Fold_19	1.13579
Method 1	Data-Driven	Genome + Metagenome + Interaction	rmse	New_Fold_19	1.13774
Method 1	Naive	Genome + Metagenome + Interaction	rmse	New_Fold_19	1.12748
Method 1	Weighted	Genome + Metagenome + Interaction	rmse	New_Fold_19	1.12695
Method 2	Naive	Metagenome Only	rmse	New_Fold_19	1.13354
Method 1	Naive	Metagenome Only	rmse	New_Fold_19	1.13313
Method 2	Weighted	Metagenome Only	rmse	New_Fold_19	1.13357
Method 1	Weighted	Metagenome Only	rmse	New_Fold_19	1.13314
Method 2	Data-Driven	Genome + Metagenome	rmse	New_Fold_1	1.23439
Method 1	Data-Driven	Genome + Metagenome	rmse	New_Fold_1	1.23573
Method 2	Naive	Genome + Metagenome	rmse	New_Fold_1	1.22736
Method 1	Naive	Genome + Metagenome	rmse	New_Fold_1	1.2312
Method 2	Weighted	Genome + Metagenome	rmse	New_Fold_1	1.22725
Method 1	Weighted	Genome + Metagenome	rmse	New_Fold_1	1.23155
Method 2	Data-Driven	Metagenome Only	rmse	New_Fold_1	1.24782
Method 1	Data-Driven	Metagenome Only	rmse	New_Fold_1	1.24916
Genome	Genome	Genome Only	rmse	New_Fold_1	1.2477
Method 2	Data-Driven	Genome + Metagenome + Interaction	rmse	New_Fold_1	1.23439
Method 2	Naive	Genome + Metagenome + Interaction	rmse	New_Fold_1	1.23148
Method 2	Weighted	Genome + Metagenome + Interaction	rmse	New_Fold_1	1.23155
Method 1	Data-Driven	Genome + Metagenome + Interaction	rmse	New_Fold_1	1.23573
Method 1	Naive	Genome + Metagenome + Interaction	rmse	New_Fold_1	1.24573
Method 1	Weighted	Genome + Metagenome + Interaction	rmse	New_Fold_1	1.24582
Method 2	Naive	Metagenome Only	rmse	New_Fold_1	1.24061
Method 1	Naive	Metagenome Only	rmse	New_Fold_1	1.24464
Method 2	Weighted	Metagenome Only	rmse	New_Fold_1	1.24068
Method 1	Weighted	Metagenome Only	rmse	New_Fold_1	1.2447
Method 2	Data-Driven	Genome + Metagenome	rmse	New_Fold_20	1.23725
Method 1	Data-Driven	Genome + Metagenome	rmse	New_Fold_20	1.23719
Method 2	Naive	Genome + Metagenome	rmse	New_Fold_20	1.24465
Method 1	Naive	Genome + Metagenome	rmse	New_Fold_20	1.24538
Method 2	Weighted	Genome + Metagenome	rmse	New_Fold_20	1.24486
Method 1	Weighted	Genome + Metagenome	rmse	New_Fold_20	1.24488
Method 2	Data-Driven	Metagenome Only	rmse	New_Fold_20	1.25354
Method 1	Data-Driven	Metagenome Only	rmse	New_Fold_20	1.25304
Genome	Genome	Genome Only	rmse	New_Fold_20	1.24847
Method 2	Data-Driven	Genome + Metagenome + Interaction	rmse	New_Fold_20	1.23725
Method 2	Naive	Genome + Metagenome + Interaction	rmse	New_Fold_20	1.24537
Method 2	Weighted	Genome + Metagenome + Interaction	rmse	New_Fold_20	1.24572
Method 1	Data-Driven	Genome + Metagenome + Interaction	rmse	New_Fold_20	1.23719
Method 1	Naive	Genome + Metagenome + Interaction	rmse	New_Fold_20	1.24804
Method 1	Weighted	Genome + Metagenome + Interaction	rmse	New_Fold_20	1.24801
Method 2	Naive	Metagenome Only	rmse	New_Fold_20	1.2575
Method 1	Naive	Metagenome Only	rmse	New_Fold_20	1.258
Method 2	Weighted	Metagenome Only	rmse	New_Fold_20	1.25777
Method 1	Weighted	Metagenome Only	rmse	New_Fold_20	1.25797
Method 2	Data-Driven	Genome + Metagenome	rmse	New_Fold_2	1.09265
Method 1	Data-Driven	Genome + Metagenome	rmse	New_Fold_2	1.09537
Method 2	Naive	Genome + Metagenome	rmse	New_Fold_2	1.09031
Method 1	Naive	Genome + Metagenome	rmse	New_Fold_2	1.09042
Method 2	Weighted	Genome + Metagenome	rmse	New_Fold_2	1.09035
Method 1	Weighted	Genome + Metagenome	rmse	New_Fold_2	1.09114
Method 2	Data-Driven	Metagenome Only	rmse	New_Fold_2	1.10745
Method 1	Data-Driven	Metagenome Only	rmse	New_Fold_2	1.10779
Genome	Genome	Genome Only	rmse	New_Fold_2	1.11009
Method 2	Data-Driven	Genome + Metagenome + Interaction	rmse	New_Fold_2	1.09265
Method 2	Naive	Genome + Metagenome + Interaction	rmse	New_Fold_2	1.09088
Method 2	Weighted	Genome + Metagenome + Interaction	rmse	New_Fold_2	1.09097
Method 1	Data-Driven	Genome + Metagenome + Interaction	rmse	New_Fold_2	1.09537
Method 1	Naive	Genome + Metagenome + Interaction	rmse	New_Fold_2	1.08597
Method 1	Weighted	Genome + Metagenome + Interaction	rmse	New_Fold_2	1.08586
Method 2	Naive	Metagenome Only	rmse	New_Fold_2	1.10179
Method 1	Naive	Metagenome Only	rmse	New_Fold_2	1.10257
Method 2	Weighted	Metagenome Only	rmse	New_Fold_2	1.10196
Method 1	Weighted	Metagenome Only	rmse	New_Fold_2	1.10276
Method 2	Data-Driven	Genome + Metagenome	rmse	New_Fold_3	1.18387
Method 1	Data-Driven	Genome + Metagenome	rmse	New_Fold_3	1.18237
Method 2	Naive	Genome + Metagenome	rmse	New_Fold_3	1.18603
Method 1	Naive	Genome + Metagenome	rmse	New_Fold_3	1.18613
Method 2	Weighted	Genome + Metagenome	rmse	New_Fold_3	1.18592
Method 1	Weighted	Genome + Metagenome	rmse	New_Fold_3	1.18546
Method 2	Data-Driven	Metagenome Only	rmse	New_Fold_3	1.20099
Method 1	Data-Driven	Metagenome Only	rmse	New_Fold_3	1.19943
Genome	Genome	Genome Only	rmse	New_Fold_3	1.18482
Method 2	Data-Driven	Genome + Metagenome + Interaction	rmse	New_Fold_3	1.18387
Method 2	Naive	Genome + Metagenome + Interaction	rmse	New_Fold_3	1.18644
Method 2	Weighted	Genome + Metagenome + Interaction	rmse	New_Fold_3	1.18637
Method 1	Data-Driven	Genome + Metagenome + Interaction	rmse	New_Fold_3	1.18237
Method 1	Naive	Genome + Metagenome + Interaction	rmse	New_Fold_3	1.18049
Method 1	Weighted	Genome + Metagenome + Interaction	rmse	New_Fold_3	1.17989
Method 2	Naive	Metagenome Only	rmse	New_Fold_3	1.20123
Method 1	Naive	Metagenome Only	rmse	New_Fold_3	1.20155
Method 2	Weighted	Metagenome Only	rmse	New_Fold_3	1.20124
Method 1	Weighted	Metagenome Only	rmse	New_Fold_3	1.20145
Method 2	Data-Driven	Genome + Metagenome	rmse	New_Fold_4	1.2106
Method 1	Data-Driven	Genome + Metagenome	rmse	New_Fold_4	1.20512
Method 2	Naive	Genome + Metagenome	rmse	New_Fold_4	1.20792
Method 1	Naive	Genome + Metagenome	rmse	New_Fold_4	1.2015
Method 2	Weighted	Genome + Metagenome	rmse	New_Fold_4	1.20777
Method 1	Weighted	Genome + Metagenome	rmse	New_Fold_4	1.20093
Method 2	Data-Driven	Metagenome Only	rmse	New_Fold_4	1.22358
Method 1	Data-Driven	Metagenome Only	rmse	New_Fold_4	1.21866
Genome	Genome	Genome Only	rmse	New_Fold_4	1.22084
Method 2	Data-Driven	Genome + Metagenome + Interaction	rmse	New_Fold_4	1.2106
Method 2	Naive	Genome + Metagenome + Interaction	rmse	New_Fold_4	1.20839
Method 2	Weighted	Genome + Metagenome + Interaction	rmse	New_Fold_4	1.20835
Method 1	Data-Driven	Genome + Metagenome + Interaction	rmse	New_Fold_4	1.20512
Method 1	Naive	Genome + Metagenome + Interaction	rmse	New_Fold_4	1.20392
Method 1	Weighted	Genome + Metagenome + Interaction	rmse	New_Fold_4	1.20376
Method 2	Naive	Metagenome Only	rmse	New_Fold_4	1.22256
Method 1	Naive	Metagenome Only	rmse	New_Fold_4	1.21698
Method 2	Weighted	Metagenome Only	rmse	New_Fold_4	1.22255
Method 1	Weighted	Metagenome Only	rmse	New_Fold_4	1.2168
Method 2	Data-Driven	Genome + Metagenome	rmse	New_Fold_5	1.2089
Method 1	Data-Driven	Genome + Metagenome	rmse	New_Fold_5	1.21287
Method 2	Naive	Genome + Metagenome	rmse	New_Fold_5	1.21323
Method 1	Naive	Genome + Metagenome	rmse	New_Fold_5	1.22007
Method 2	Weighted	Genome + Metagenome	rmse	New_Fold_5	1.21388
Method 1	Weighted	Genome + Metagenome	rmse	New_Fold_5	1.21962
Method 2	Data-Driven	Metagenome Only	rmse	New_Fold_5	1.20029
Method 1	Data-Driven	Metagenome Only	rmse	New_Fold_5	1.20368
Genome	Genome	Genome Only	rmse	New_Fold_5	1.20856
Method 2	Data-Driven	Genome + Metagenome + Interaction	rmse	New_Fold_5	1.2089
Method 2	Naive	Genome + Metagenome + Interaction	rmse	New_Fold_5	1.21174
Method 2	Weighted	Genome + Metagenome + Interaction	rmse	New_Fold_5	1.21235
Method 1	Data-Driven	Genome + Metagenome + Interaction	rmse	New_Fold_5	1.21287
Method 1	Naive	Genome + Metagenome + Interaction	rmse	New_Fold_5	1.21742
Method 1	Weighted	Genome + Metagenome + Interaction	rmse	New_Fold_5	1.2175
Method 2	Naive	Metagenome Only	rmse	New_Fold_5	1.19951
Method 1	Naive	Metagenome Only	rmse	New_Fold_5	1.20366
Method 2	Weighted	Metagenome Only	rmse	New_Fold_5	1.20012
Method 1	Weighted	Metagenome Only	rmse	New_Fold_5	1.20392
Method 2	Data-Driven	Genome + Metagenome	rmse	New_Fold_6	1.22945
Method 1	Data-Driven	Genome + Metagenome	rmse	New_Fold_6	1.22917
Method 2	Naive	Genome + Metagenome	rmse	New_Fold_6	1.22789
Method 1	Naive	Genome + Metagenome	rmse	New_Fold_6	1.22624
Method 2	Weighted	Genome + Metagenome	rmse	New_Fold_6	1.2274
Method 1	Weighted	Genome + Metagenome	rmse	New_Fold_6	1.22691
Method 2	Data-Driven	Metagenome Only	rmse	New_Fold_6	1.23063
Method 1	Data-Driven	Metagenome Only	rmse	New_Fold_6	1.22947
Genome	Genome	Genome Only	rmse	New_Fold_6	1.22411
Method 2	Data-Driven	Genome + Metagenome + Interaction	rmse	New_Fold_6	1.22945
Method 2	Naive	Genome + Metagenome + Interaction	rmse	New_Fold_6	1.22784
Method 2	Weighted	Genome + Metagenome + Interaction	rmse	New_Fold_6	1.22726
Method 1	Data-Driven	Genome + Metagenome + Interaction	rmse	New_Fold_6	1.22917
Method 1	Naive	Genome + Metagenome + Interaction	rmse	New_Fold_6	1.22243
Method 1	Weighted	Genome + Metagenome + Interaction	rmse	New_Fold_6	1.22193
Method 2	Naive	Metagenome Only	rmse	New_Fold_6	1.22858
Method 1	Naive	Metagenome Only	rmse	New_Fold_6	1.22699
Method 2	Weighted	Metagenome Only	rmse	New_Fold_6	1.22812
Method 1	Weighted	Metagenome Only	rmse	New_Fold_6	1.22673
Method 2	Data-Driven	Genome + Metagenome	rmse	New_Fold_7	1.13119
Method 1	Data-Driven	Genome + Metagenome	rmse	New_Fold_7	1.14024
Method 2	Naive	Genome + Metagenome	rmse	New_Fold_7	1.14051
Method 1	Naive	Genome + Metagenome	rmse	New_Fold_7	1.14217
Method 2	Weighted	Genome + Metagenome	rmse	New_Fold_7	1.14053
Method 1	Weighted	Genome + Metagenome	rmse	New_Fold_7	1.14287
Method 2	Data-Driven	Metagenome Only	rmse	New_Fold_7	1.15106
Method 1	Data-Driven	Metagenome Only	rmse	New_Fold_7	1.15954
Genome	Genome	Genome Only	rmse	New_Fold_7	1.14048
Method 2	Data-Driven	Genome + Metagenome + Interaction	rmse	New_Fold_7	1.13119
Method 2	Naive	Genome + Metagenome + Interaction	rmse	New_Fold_7	1.14135
Method 2	Weighted	Genome + Metagenome + Interaction	rmse	New_Fold_7	1.14108
Method 1	Data-Driven	Genome + Metagenome + Interaction	rmse	New_Fold_7	1.14024
Method 1	Naive	Genome + Metagenome + Interaction	rmse	New_Fold_7	1.14085
Method 1	Weighted	Genome + Metagenome + Interaction	rmse	New_Fold_7	1.14115
Method 2	Naive	Metagenome Only	rmse	New_Fold_7	1.15782
Method 1	Naive	Metagenome Only	rmse	New_Fold_7	1.15974
Method 2	Weighted	Metagenome Only	rmse	New_Fold_7	1.15815
Method 1	Weighted	Metagenome Only	rmse	New_Fold_7	1.16014
Method 2	Data-Driven	Genome + Metagenome	rmse	New_Fold_8	1.23846
Method 1	Data-Driven	Genome + Metagenome	rmse	New_Fold_8	1.23457
Method 2	Naive	Genome + Metagenome	rmse	New_Fold_8	1.21555
Method 1	Naive	Genome + Metagenome	rmse	New_Fold_8	1.2208
Method 2	Weighted	Genome + Metagenome	rmse	New_Fold_8	1.21528
Method 1	Weighted	Genome + Metagenome	rmse	New_Fold_8	1.21953
Method 2	Data-Driven	Metagenome Only	rmse	New_Fold_8	1.24408
Method 1	Data-Driven	Metagenome Only	rmse	New_Fold_8	1.2388
Genome	Genome	Genome Only	rmse	New_Fold_8	1.24217
Method 2	Data-Driven	Genome + Metagenome + Interaction	rmse	New_Fold_8	1.23846
Method 2	Naive	Genome + Metagenome + Interaction	rmse	New_Fold_8	1.21495
Method 2	Weighted	Genome + Metagenome + Interaction	rmse	New_Fold_8	1.21454
Method 1	Data-Driven	Genome + Metagenome + Interaction	rmse	New_Fold_8	1.23457
Method 1	Naive	Genome + Metagenome + Interaction	rmse	New_Fold_8	1.24469
Method 1	Weighted	Genome + Metagenome + Interaction	rmse	New_Fold_8	1.24459
Method 2	Naive	Metagenome Only	rmse	New_Fold_8	1.21804
Method 1	Naive	Metagenome Only	rmse	New_Fold_8	1.23366
Method 2	Weighted	Metagenome Only	rmse	New_Fold_8	1.21812
Method 1	Weighted	Metagenome Only	rmse	New_Fold_8	1.23601
Method 2	Data-Driven	Genome + Metagenome	rmse	New_Fold_9	1.19186
Method 1	Data-Driven	Genome + Metagenome	rmse	New_Fold_9	1.18785
Method 2	Naive	Genome + Metagenome	rmse	New_Fold_9	1.1804
Method 1	Naive	Genome + Metagenome	rmse	New_Fold_9	1.17676
Method 2	Weighted	Genome + Metagenome	rmse	New_Fold_9	1.18069
Method 1	Weighted	Genome + Metagenome	rmse	New_Fold_9	1.17599
Method 2	Data-Driven	Metagenome Only	rmse	New_Fold_9	1.17556
Method 1	Data-Driven	Metagenome Only	rmse	New_Fold_9	1.17526
Genome	Genome	Genome Only	rmse	New_Fold_9	1.20558
Method 2	Data-Driven	Genome + Metagenome + Interaction	rmse	New_Fold_9	1.19186
Method 2	Naive	Genome + Metagenome + Interaction	rmse	New_Fold_9	1.17988
Method 2	Weighted	Genome + Metagenome + Interaction	rmse	New_Fold_9	1.18007
Method 1	Data-Driven	Genome + Metagenome + Interaction	rmse	New_Fold_9	1.18785
Method 1	Naive	Genome + Metagenome + Interaction	rmse	New_Fold_9	1.17667
Method 1	Weighted	Genome + Metagenome + Interaction	rmse	New_Fold_9	1.17642
Method 2	Naive	Metagenome Only	rmse	New_Fold_9	1.16451
Method 1	Naive	Metagenome Only	rmse	New_Fold_9	1.16447
Method 2	Weighted	Metagenome Only	rmse	New_Fold_9	1.1645
Method 1	Weighted	Metagenome Only	rmse	New_Fold_9	1.16432

## Sheet: Table S10
Root Mean Square Error of Each Fold for Average Daily Gain for 4-fold cross-validation
MRM	adjustment	complexity	Effect	Fold_in_Test	RMSE
Method 2	Data-Driven	Genome + Metagenome	rmse	New_Fold_10	0.204599
Method 1	Data-Driven	Genome + Metagenome	rmse	New_Fold_10	0.204599
Method 2	Naive	Genome + Metagenome	rmse	New_Fold_10	0.207002
Method 1	Naive	Genome + Metagenome	rmse	New_Fold_10	0.207136
Method 2	Weighted	Genome + Metagenome	rmse	New_Fold_10	0.207234
Method 1	Weighted	Genome + Metagenome	rmse	New_Fold_10	0.207381
Method 2	Data-Driven	Metagenome Only	rmse	New_Fold_10	0.204103
Method 1	Data-Driven	Metagenome Only	rmse	New_Fold_10	0.204103
Genome	Genome	Genome Only	rmse	New_Fold_10	0.204599
Method 2	Data-Driven	Genome + Metagenome + Interaction	rmse	New_Fold_10	0.207635
Method 2	Naive	Genome + Metagenome + Interaction	rmse	New_Fold_10	0.202681
Method 2	Weighted	Genome + Metagenome + Interaction	rmse	New_Fold_10	0.202991
Method 1	Data-Driven	Genome + Metagenome + Interaction	rmse	New_Fold_10	0.209361
Method 1	Naive	Genome + Metagenome + Interaction	rmse	New_Fold_10	0.206566
Method 1	Weighted	Genome + Metagenome + Interaction	rmse	New_Fold_10	0.206913
Method 2	Naive	Metagenome Only	rmse	New_Fold_10	0.205628
Method 1	Naive	Metagenome Only	rmse	New_Fold_10	0.205289
Method 2	Weighted	Metagenome Only	rmse	New_Fold_10	0.205829
Method 1	Weighted	Metagenome Only	rmse	New_Fold_10	0.205442
Method 2	Data-Driven	Genome + Metagenome	rmse	New_Fold_11	0.236737
Method 1	Data-Driven	Genome + Metagenome	rmse	New_Fold_11	0.23786
Method 2	Naive	Genome + Metagenome	rmse	New_Fold_11	0.232004
Method 1	Naive	Genome + Metagenome	rmse	New_Fold_11	0.234431
Method 2	Weighted	Genome + Metagenome	rmse	New_Fold_11	0.231737
Method 1	Weighted	Genome + Metagenome	rmse	New_Fold_11	0.234145
Method 2	Data-Driven	Metagenome Only	rmse	New_Fold_11	0.236198
Method 1	Data-Driven	Metagenome Only	rmse	New_Fold_11	0.237346
Genome	Genome	Genome Only	rmse	New_Fold_11	0.231559
Method 2	Data-Driven	Genome + Metagenome + Interaction	rmse	New_Fold_11	0.237585
Method 2	Naive	Genome + Metagenome + Interaction	rmse	New_Fold_11	0.232387
Method 2	Weighted	Genome + Metagenome + Interaction	rmse	New_Fold_11	0.232123
Method 1	Data-Driven	Genome + Metagenome + Interaction	rmse	New_Fold_11	0.236254
Method 1	Naive	Genome + Metagenome + Interaction	rmse	New_Fold_11	0.233572
Method 1	Weighted	Genome + Metagenome + Interaction	rmse	New_Fold_11	0.233321
Method 2	Naive	Metagenome Only	rmse	New_Fold_11	0.231589
Method 1	Naive	Metagenome Only	rmse	New_Fold_11	0.234082
Method 2	Weighted	Metagenome Only	rmse	New_Fold_11	0.231323
Method 1	Weighted	Metagenome Only	rmse	New_Fold_11	0.233811
Method 2	Data-Driven	Genome + Metagenome	rmse	New_Fold_12	0.232967
Method 1	Data-Driven	Genome + Metagenome	rmse	New_Fold_12	0.23297
Method 2	Naive	Genome + Metagenome	rmse	New_Fold_12	0.235867
Method 1	Naive	Genome + Metagenome	rmse	New_Fold_12	0.23736
Method 2	Weighted	Genome + Metagenome	rmse	New_Fold_12	0.235815
Method 1	Weighted	Genome + Metagenome	rmse	New_Fold_12	0.237276
Method 2	Data-Driven	Metagenome Only	rmse	New_Fold_12	0.233024
Method 1	Data-Driven	Metagenome Only	rmse	New_Fold_12	0.233048
Genome	Genome	Genome Only	rmse	New_Fold_12	0.232451
Method 2	Data-Driven	Genome + Metagenome + Interaction	rmse	New_Fold_12	0.234811
Method 2	Naive	Genome + Metagenome + Interaction	rmse	New_Fold_12	0.236047
Method 2	Weighted	Genome + Metagenome + Interaction	rmse	New_Fold_12	0.236089
Method 1	Data-Driven	Genome + Metagenome + Interaction	rmse	New_Fold_12	0.236694
Method 1	Naive	Genome + Metagenome + Interaction	rmse	New_Fold_12	0.236626
Method 1	Weighted	Genome + Metagenome + Interaction	rmse	New_Fold_12	0.23657
Method 2	Naive	Metagenome Only	rmse	New_Fold_12	0.235658
Method 1	Naive	Metagenome Only	rmse	New_Fold_12	0.237022
Method 2	Weighted	Metagenome Only	rmse	New_Fold_12	0.235611
Method 1	Weighted	Metagenome Only	rmse	New_Fold_12	0.236906
Method 2	Data-Driven	Genome + Metagenome	rmse	New_Fold_13	0.239326
Method 1	Data-Driven	Genome + Metagenome	rmse	New_Fold_13	0.239326
Method 2	Naive	Genome + Metagenome	rmse	New_Fold_13	0.239126
Method 1	Naive	Genome + Metagenome	rmse	New_Fold_13	0.240445
Method 2	Weighted	Genome + Metagenome	rmse	New_Fold_13	0.239181
Method 1	Weighted	Genome + Metagenome	rmse	New_Fold_13	0.240455
Method 2	Data-Driven	Metagenome Only	rmse	New_Fold_13	0.239246
Method 1	Data-Driven	Metagenome Only	rmse	New_Fold_13	0.239246
Genome	Genome	Genome Only	rmse	New_Fold_13	0.239326
Method 2	Data-Driven	Genome + Metagenome + Interaction	rmse	New_Fold_13	0.239061
Method 2	Naive	Genome + Metagenome + Interaction	rmse	New_Fold_13	0.237306
Method 2	Weighted	Genome + Metagenome + Interaction	rmse	New_Fold_13	0.237177
Method 1	Data-Driven	Genome + Metagenome + Interaction	rmse	New_Fold_13	0.239337
Method 1	Naive	Genome + Metagenome + Interaction	rmse	New_Fold_13	0.239018
Method 1	Weighted	Genome + Metagenome + Interaction	rmse	New_Fold_13	0.239046
Method 2	Naive	Metagenome Only	rmse	New_Fold_13	0.239478
Method 1	Naive	Metagenome Only	rmse	New_Fold_13	0.240792
Method 2	Weighted	Metagenome Only	rmse	New_Fold_13	0.239556
Method 1	Weighted	Metagenome Only	rmse	New_Fold_13	0.240817
Method 2	Data-Driven	Genome + Metagenome	rmse	New_Fold_14	0.221136
Method 1	Data-Driven	Genome + Metagenome	rmse	New_Fold_14	0.221136
Method 2	Naive	Genome + Metagenome	rmse	New_Fold_14	0.223816
Method 1	Naive	Genome + Metagenome	rmse	New_Fold_14	0.222561
Method 2	Weighted	Genome + Metagenome	rmse	New_Fold_14	0.223806
Method 1	Weighted	Genome + Metagenome	rmse	New_Fold_14	0.222563
Method 2	Data-Driven	Metagenome Only	rmse	New_Fold_14	0.220432
Method 1	Data-Driven	Metagenome Only	rmse	New_Fold_14	0.220432
Genome	Genome	Genome Only	rmse	New_Fold_14	0.221136
Method 2	Data-Driven	Genome + Metagenome + Interaction	rmse	New_Fold_14	0.221111
Method 2	Naive	Genome + Metagenome + Interaction	rmse	New_Fold_14	0.22011
Method 1	Data-Driven	Genome + Metagenome + Interaction	rmse	New_Fold_14	0.220497
Method 1	Naive	Genome + Metagenome + Interaction	rmse	New_Fold_14	0.220985
Method 1	Weighted	Genome + Metagenome + Interaction	rmse	New_Fold_14	0.22101
Method 2	Naive	Metagenome Only	rmse	New_Fold_14	0.223457
Method 1	Naive	Metagenome Only	rmse	New_Fold_14	0.221994
Method 2	Weighted	Metagenome Only	rmse	New_Fold_14	0.223357
Method 1	Weighted	Metagenome Only	rmse	New_Fold_14	0.221944
Method 2	Data-Driven	Genome + Metagenome	rmse	New_Fold_15	0.224087
Method 1	Data-Driven	Genome + Metagenome	rmse	New_Fold_15	0.222915
Method 2	Naive	Genome + Metagenome	rmse	New_Fold_15	0.222457
Method 1	Naive	Genome + Metagenome	rmse	New_Fold_15	0.222341
Method 2	Weighted	Genome + Metagenome	rmse	New_Fold_15	0.222447
Method 1	Weighted	Genome + Metagenome	rmse	New_Fold_15	0.222439
Method 2	Data-Driven	Metagenome Only	rmse	New_Fold_15	0.222662
Method 1	Data-Driven	Metagenome Only	rmse	New_Fold_15	0.2216
Genome	Genome	Genome Only	rmse	New_Fold_15	0.222299
Method 2	Data-Driven	Genome + Metagenome + Interaction	rmse	New_Fold_15	0.22494
Method 2	Naive	Genome + Metagenome + Interaction	rmse	New_Fold_15	0.219766
Method 2	Weighted	Genome + Metagenome + Interaction	rmse	New_Fold_15	0.219785
Method 1	Data-Driven	Genome + Metagenome + Interaction	rmse	New_Fold_15	0.222064
Method 1	Naive	Genome + Metagenome + Interaction	rmse	New_Fold_15	0.222761
Method 1	Weighted	Genome + Metagenome + Interaction	rmse	New_Fold_15	0.222865
Method 2	Naive	Metagenome Only	rmse	New_Fold_15	0.221213
Method 1	Naive	Metagenome Only	rmse	New_Fold_15	0.220747
Method 2	Weighted	Metagenome Only	rmse	New_Fold_15	0.221215
Method 1	Weighted	Metagenome Only	rmse	New_Fold_15	0.220854
Method 2	Data-Driven	Genome + Metagenome	rmse	New_Fold_16	0.192251
Method 1	Data-Driven	Genome + Metagenome	rmse	New_Fold_16	0.192251
Method 2	Naive	Genome + Metagenome	rmse	New_Fold_16	0.197469
Method 1	Naive	Genome + Metagenome	rmse	New_Fold_16	0.196755
Method 2	Weighted	Genome + Metagenome	rmse	New_Fold_16	0.197434
Method 1	Weighted	Genome + Metagenome	rmse	New_Fold_16	0.196625
Method 2	Data-Driven	Metagenome Only	rmse	New_Fold_16	0.193327
Method 1	Data-Driven	Metagenome Only	rmse	New_Fold_16	0.193327
Genome	Genome	Genome Only	rmse	New_Fold_16	0.192251
Method 2	Data-Driven	Genome + Metagenome + Interaction	rmse	New_Fold_16	0.194661
Method 2	Naive	Genome + Metagenome + Interaction	rmse	New_Fold_16	0.200462
Method 2	Weighted	Genome + Metagenome + Interaction	rmse	New_Fold_16	0.200564
Method 1	Data-Driven	Genome + Metagenome + Interaction	rmse	New_Fold_16	0.194294
Method 1	Naive	Genome + Metagenome + Interaction	rmse	New_Fold_16	0.198226
Method 1	Weighted	Genome + Metagenome + Interaction	rmse	New_Fold_16	0.198028
Method 2	Naive	Metagenome Only	rmse	New_Fold_16	0.198851
Method 1	Naive	Metagenome Only	rmse	New_Fold_16	0.197851
Method 2	Weighted	Metagenome Only	rmse	New_Fold_16	0.198843
Method 1	Weighted	Metagenome Only	rmse	New_Fold_16	0.19771
Method 2	Data-Driven	Genome + Metagenome	rmse	New_Fold_17	0.202819
Method 1	Data-Driven	Genome + Metagenome	rmse	New_Fold_17	0.202819
Method 2	Naive	Genome + Metagenome	rmse	New_Fold_17	0.201637
Method 1	Naive	Genome + Metagenome	rmse	New_Fold_17	0.207219
Method 2	Weighted	Genome + Metagenome	rmse	New_Fold_17	0.201598
Method 1	Weighted	Genome + Metagenome	rmse	New_Fold_17	0.207105
Method 2	Data-Driven	Metagenome Only	rmse	New_Fold_17	0.203184
Method 1	Data-Driven	Metagenome Only	rmse	New_Fold_17	0.203184
Genome	Genome	Genome Only	rmse	New_Fold_17	0.202819
Method 2	Data-Driven	Genome + Metagenome + Interaction	rmse	New_Fold_17	0.205136
Method 2	Naive	Genome + Metagenome + Interaction	rmse	New_Fold_17	0.204771
Method 2	Weighted	Genome + Metagenome + Interaction	rmse	New_Fold_17	0.204677
Method 1	Data-Driven	Genome + Metagenome + Interaction	rmse	New_Fold_17	0.206038
Method 1	Naive	Genome + Metagenome + Interaction	rmse	New_Fold_17	0.206129
Method 1	Weighted	Genome + Metagenome + Interaction	rmse	New_Fold_17	0.206082
Method 2	Naive	Metagenome Only	rmse	New_Fold_17	0.202528
Method 1	Naive	Metagenome Only	rmse	New_Fold_17	0.207716
Method 2	Weighted	Metagenome Only	rmse	New_Fold_17	0.202511
Method 1	Weighted	Metagenome Only	rmse	New_Fold_17	0.207619
Method 2	Data-Driven	Genome + Metagenome	rmse	New_Fold_18	0.224099
Method 1	Data-Driven	Genome + Metagenome	rmse	New_Fold_18	0.224099
Method 2	Naive	Genome + Metagenome	rmse	New_Fold_18	0.222434
Method 1	Naive	Genome + Metagenome	rmse	New_Fold_18	0.223874
Method 2	Weighted	Genome + Metagenome	rmse	New_Fold_18	0.222382
Method 1	Weighted	Genome + Metagenome	rmse	New_Fold_18	0.223793
Method 2	Data-Driven	Metagenome Only	rmse	New_Fold_18	0.220388
Method 1	Data-Driven	Metagenome Only	rmse	New_Fold_18	0.220388
Genome	Genome	Genome Only	rmse	New_Fold_18	0.224099
Method 2	Data-Driven	Genome + Metagenome + Interaction	rmse	New_Fold_18	0.223968
Method 2	Naive	Genome + Metagenome + Interaction	rmse	New_Fold_18	0.222166
Method 2	Weighted	Genome + Metagenome + Interaction	rmse	New_Fold_18	0.222005
Method 1	Data-Driven	Genome + Metagenome + Interaction	rmse	New_Fold_18	0.22311
Method 1	Naive	Genome + Metagenome + Interaction	rmse	New_Fold_18	0.221982
Method 1	Weighted	Genome + Metagenome + Interaction	rmse	New_Fold_18	0.221918
Method 2	Naive	Metagenome Only	rmse	New_Fold_18	0.219231
Method 1	Naive	Metagenome Only	rmse	New_Fold_18	0.220042
Method 2	Weighted	Metagenome Only	rmse	New_Fold_18	0.219114
Method 1	Weighted	Metagenome Only	rmse	New_Fold_18	0.220008
Method 2	Data-Driven	Genome + Metagenome	rmse	New_Fold_19	0.224193
Method 1	Data-Driven	Genome + Metagenome	rmse	New_Fold_19	0.224203
Method 2	Naive	Genome + Metagenome	rmse	New_Fold_19	0.22381
Method 1	Naive	Genome + Metagenome	rmse	New_Fold_19	0.225022
Method 2	Weighted	Genome + Metagenome	rmse	New_Fold_19	0.2238
Method 1	Weighted	Genome + Metagenome	rmse	New_Fold_19	0.224881
Method 2	Data-Driven	Metagenome Only	rmse	New_Fold_19	0.222826
Method 1	Data-Driven	Metagenome Only	rmse	New_Fold_19	0.222879
Genome	Genome	Genome Only	rmse	New_Fold_19	0.216715
Method 2	Data-Driven	Genome + Metagenome + Interaction	rmse	New_Fold_19	0.227774
Method 2	Naive	Genome + Metagenome + Interaction	rmse	New_Fold_19	0.223259
Method 2	Weighted	Genome + Metagenome + Interaction	rmse	New_Fold_19	0.22318
Method 1	Data-Driven	Genome + Metagenome + Interaction	rmse	New_Fold_19	0.226793
Method 1	Naive	Genome + Metagenome + Interaction	rmse	New_Fold_19	0.22362
Method 1	Weighted	Genome + Metagenome + Interaction	rmse	New_Fold_19	0.223484
Method 2	Naive	Metagenome Only	rmse	New_Fold_19	0.221883
Method 1	Naive	Metagenome Only	rmse	New_Fold_19	0.223201
Method 2	Weighted	Metagenome Only	rmse	New_Fold_19	0.222001
Method 1	Weighted	Metagenome Only	rmse	New_Fold_19	0.223184
Method 2	Data-Driven	Genome + Metagenome	rmse	New_Fold_1	0.219647
Method 1	Data-Driven	Genome + Metagenome	rmse	New_Fold_1	0.219647
Method 2	Naive	Genome + Metagenome	rmse	New_Fold_1	0.219924
Method 1	Naive	Genome + Metagenome	rmse	New_Fold_1	0.220538
Method 2	Weighted	Genome + Metagenome	rmse	New_Fold_1	0.219895
Method 1	Weighted	Genome + Metagenome	rmse	New_Fold_1	0.221488
Method 2	Data-Driven	Metagenome Only	rmse	New_Fold_1	0.220533
Method 1	Data-Driven	Metagenome Only	rmse	New_Fold_1	0.220533
Genome	Genome	Genome Only	rmse	New_Fold_1	0.219647
Method 2	Data-Driven	Genome + Metagenome + Interaction	rmse	New_Fold_1	0.218951
Method 2	Naive	Genome + Metagenome + Interaction	rmse	New_Fold_1	0.221588
Method 2	Weighted	Genome + Metagenome + Interaction	rmse	New_Fold_1	0.221548
Method 1	Data-Driven	Genome + Metagenome + Interaction	rmse	New_Fold_1	0.219628
Method 1	Naive	Genome + Metagenome + Interaction	rmse	New_Fold_1	0.221999
Method 1	Weighted	Genome + Metagenome + Interaction	rmse	New_Fold_1	0.22191
Method 2	Naive	Metagenome Only	rmse	New_Fold_1	0.221276
Method 1	Naive	Metagenome Only	rmse	New_Fold_1	0.221739
Method 2	Weighted	Metagenome Only	rmse	New_Fold_1	0.221247
Method 1	Weighted	Metagenome Only	rmse	New_Fold_1	0.222694
Method 2	Data-Driven	Genome + Metagenome	rmse	New_Fold_20	0.238527
Method 1	Data-Driven	Genome + Metagenome	rmse	New_Fold_20	0.238527
Method 2	Naive	Genome + Metagenome	rmse	New_Fold_20	0.236437
Method 1	Naive	Genome + Metagenome	rmse	New_Fold_20	0.238309
Method 2	Weighted	Genome + Metagenome	rmse	New_Fold_20	0.236423
Method 1	Weighted	Genome + Metagenome	rmse	New_Fold_20	0.238227
Method 2	Data-Driven	Metagenome Only	rmse	New_Fold_20	0.235717
Method 1	Data-Driven	Metagenome Only	rmse	New_Fold_20	0.235717
Genome	Genome	Genome Only	rmse	New_Fold_20	0.238527
Method 2	Data-Driven	Genome + Metagenome + Interaction	rmse	New_Fold_20	0.238178
Method 2	Naive	Genome + Metagenome + Interaction	rmse	New_Fold_20	0.233943
Method 2	Weighted	Genome + Metagenome + Interaction	rmse	New_Fold_20	0.233969
Method 1	Data-Driven	Genome + Metagenome + Interaction	rmse	New_Fold_20	0.236491
Method 1	Naive	Genome + Metagenome + Interaction	rmse	New_Fold_20	0.23702
Method 1	Weighted	Genome + Metagenome + Interaction	rmse	New_Fold_20	0.236955
Method 2	Naive	Metagenome Only	rmse	New_Fold_20	0.234099
Method 1	Naive	Metagenome Only	rmse	New_Fold_20	0.235417
Method 2	Weighted	Metagenome Only	rmse	New_Fold_20	0.234047
Method 1	Weighted	Metagenome Only	rmse	New_Fold_20	0.235308
Method 2	Data-Driven	Genome + Metagenome	rmse	New_Fold_2	0.218389
Method 1	Data-Driven	Genome + Metagenome	rmse	New_Fold_2	0.21929
Method 2	Naive	Genome + Metagenome	rmse	New_Fold_2	0.226484
Method 1	Naive	Genome + Metagenome	rmse	New_Fold_2	0.228105
Method 2	Weighted	Genome + Metagenome	rmse	New_Fold_2	0.226731
Method 1	Weighted	Genome + Metagenome	rmse	New_Fold_2	0.22824
Method 2	Data-Driven	Metagenome Only	rmse	New_Fold_2	0.216901
Method 1	Data-Driven	Metagenome Only	rmse	New_Fold_2	0.218178
Genome	Genome	Genome Only	rmse	New_Fold_2	0.216509
Method 2	Data-Driven	Genome + Metagenome + Interaction	rmse	New_Fold_2	0.221103
Method 2	Naive	Genome + Metagenome + Interaction	rmse	New_Fold_2	0.223545
Method 1	Data-Driven	Genome + Metagenome + Interaction	rmse	New_Fold_2	0.221157
Method 1	Naive	Genome + Metagenome + Interaction	rmse	New_Fold_2	0.226802
Method 1	Weighted	Genome + Metagenome + Interaction	rmse	New_Fold_2	0.226977
Method 2	Naive	Metagenome Only	rmse	New_Fold_2	0.225165
Method 1	Naive	Metagenome Only	rmse	New_Fold_2	0.22649
Method 2	Weighted	Metagenome Only	rmse	New_Fold_2	0.225385
Method 1	Weighted	Metagenome Only	rmse	New_Fold_2	0.226621
Method 2	Data-Driven	Genome + Metagenome	rmse	New_Fold_3	0.208776
Method 1	Data-Driven	Genome + Metagenome	rmse	New_Fold_3	0.208776
Method 2	Naive	Genome + Metagenome	rmse	New_Fold_3	0.206058
Method 1	Naive	Genome + Metagenome	rmse	New_Fold_3	0.209035
Method 2	Weighted	Genome + Metagenome	rmse	New_Fold_3	0.206121
Method 1	Weighted	Genome + Metagenome	rmse	New_Fold_3	0.20906
Method 2	Data-Driven	Metagenome Only	rmse	New_Fold_3	0.208736
Method 1	Data-Driven	Metagenome Only	rmse	New_Fold_3	0.208736
Genome	Genome	Genome Only	rmse	New_Fold_3	0.208776
Method 2	Data-Driven	Genome + Metagenome + Interaction	rmse	New_Fold_3	0.209526
Method 2	Naive	Genome + Metagenome + Interaction	rmse	New_Fold_3	0.209374
Method 2	Weighted	Genome + Metagenome + Interaction	rmse	New_Fold_3	0.209208
Method 1	Data-Driven	Genome + Metagenome + Interaction	rmse	New_Fold_3	0.209263
Method 1	Naive	Genome + Metagenome + Interaction	rmse	New_Fold_3	0.208513
Method 1	Weighted	Genome + Metagenome + Interaction	rmse	New_Fold_3	0.208508
Method 2	Naive	Metagenome Only	rmse	New_Fold_3	0.206017
Method 1	Naive	Metagenome Only	rmse	New_Fold_3	0.209265
Method 2	Weighted	Metagenome Only	rmse	New_Fold_3	0.206132
Method 1	Weighted	Metagenome Only	rmse	New_Fold_3	0.209265
Method 2	Data-Driven	Genome + Metagenome	rmse	New_Fold_4	0.233574
Method 1	Data-Driven	Genome + Metagenome	rmse	New_Fold_4	0.232261
Method 2	Naive	Genome + Metagenome	rmse	New_Fold_4	0.234293
Method 1	Naive	Genome + Metagenome	rmse	New_Fold_4	0.233813
Method 2	Weighted	Genome + Metagenome	rmse	New_Fold_4	0.234095
Method 1	Weighted	Genome + Metagenome	rmse	New_Fold_4	0.233748
Method 2	Data-Driven	Metagenome Only	rmse	New_Fold_4	0.232944
Method 1	Data-Driven	Metagenome Only	rmse	New_Fold_4	0.231539
Genome	Genome	Genome Only	rmse	New_Fold_4	0.231635
Method 2	Data-Driven	Genome + Metagenome + Interaction	rmse	New_Fold_4	0.233284
Method 2	Naive	Genome + Metagenome + Interaction	rmse	New_Fold_4	0.233683
Method 2	Weighted	Genome + Metagenome + Interaction	rmse	New_Fold_4	0.233591
Method 1	Data-Driven	Genome + Metagenome + Interaction	rmse	New_Fold_4	0.232622
Method 1	Naive	Genome + Metagenome + Interaction	rmse	New_Fold_4	0.232979
Method 1	Weighted	Genome + Metagenome + Interaction	rmse	New_Fold_4	0.232904
Method 2	Naive	Metagenome Only	rmse	New_Fold_4	0.234208
Method 1	Naive	Metagenome Only	rmse	New_Fold_4	0.233453
Method 2	Weighted	Metagenome Only	rmse	New_Fold_4	0.233973
Method 1	Weighted	Metagenome Only	rmse	New_Fold_4	0.233906
Method 2	Data-Driven	Genome + Metagenome	rmse	New_Fold_5	0.225455
Method 1	Data-Driven	Genome + Metagenome	rmse	New_Fold_5	0.225455
Method 2	Naive	Genome + Metagenome	rmse	New_Fold_5	0.230648
Method 1	Naive	Genome + Metagenome	rmse	New_Fold_5	0.237319
Method 2	Weighted	Genome + Metagenome	rmse	New_Fold_5	0.230282
Method 1	Weighted	Genome + Metagenome	rmse	New_Fold_5	0.236866
Method 2	Data-Driven	Metagenome Only	rmse	New_Fold_5	0.224868
Method 1	Data-Driven	Metagenome Only	rmse	New_Fold_5	0.224868
Genome	Genome	Genome Only	rmse	New_Fold_5	0.225455
Method 2	Data-Driven	Genome + Metagenome + Interaction	rmse	New_Fold_5	0.226523
Method 1	Data-Driven	Genome + Metagenome + Interaction	rmse	New_Fold_5	0.225806
Method 1	Naive	Genome + Metagenome + Interaction	rmse	New_Fold_5	0.239005
Method 1	Weighted	Genome + Metagenome + Interaction	rmse	New_Fold_5	0.238562
Method 2	Naive	Metagenome Only	rmse	New_Fold_5	0.228989
Method 1	Naive	Metagenome Only	rmse	New_Fold_5	0.236557
Method 2	Weighted	Metagenome Only	rmse	New_Fold_5	0.228558
Method 1	Weighted	Metagenome Only	rmse	New_Fold_5	0.23599
Method 2	Data-Driven	Genome + Metagenome	rmse	New_Fold_6	0.220689
Method 1	Data-Driven	Genome + Metagenome	rmse	New_Fold_6	0.219515
Method 2	Naive	Genome + Metagenome	rmse	New_Fold_6	0.222412
Method 1	Naive	Genome + Metagenome	rmse	New_Fold_6	0.222444
Method 2	Weighted	Genome + Metagenome	rmse	New_Fold_6	0.222385
Method 1	Weighted	Genome + Metagenome	rmse	New_Fold_6	0.222456
Method 2	Data-Driven	Metagenome Only	rmse	New_Fold_6	0.221028
Method 1	Data-Driven	Metagenome Only	rmse	New_Fold_6	0.219935
Genome	Genome	Genome Only	rmse	New_Fold_6	0.219515
Method 2	Data-Driven	Genome + Metagenome + Interaction	rmse	New_Fold_6	0.220864
Method 2	Naive	Genome + Metagenome + Interaction	rmse	New_Fold_6	0.2195
Method 2	Weighted	Genome + Metagenome + Interaction	rmse	New_Fold_6	0.219452
Method 1	Data-Driven	Genome + Metagenome + Interaction	rmse	New_Fold_6	0.22016
Method 1	Naive	Genome + Metagenome + Interaction	rmse	New_Fold_6	0.221263
Method 1	Weighted	Genome + Metagenome + Interaction	rmse	New_Fold_6	0.221361
Method 2	Naive	Metagenome Only	rmse	New_Fold_6	0.223052
Method 1	Naive	Metagenome Only	rmse	New_Fold_6	0.223035
Method 2	Weighted	Metagenome Only	rmse	New_Fold_6	0.223
Method 1	Weighted	Metagenome Only	rmse	New_Fold_6	0.223013
Method 2	Data-Driven	Genome + Metagenome	rmse	New_Fold_7	0.224094
Method 1	Data-Driven	Genome + Metagenome	rmse	New_Fold_7	0.223542
Method 2	Naive	Genome + Metagenome	rmse	New_Fold_7	0.225106
Method 1	Naive	Genome + Metagenome	rmse	New_Fold_7	0.223402
Method 2	Weighted	Genome + Metagenome	rmse	New_Fold_7	0.225057
Method 1	Weighted	Genome + Metagenome	rmse	New_Fold_7	0.223364
Method 2	Data-Driven	Metagenome Only	rmse	New_Fold_7	0.22416
Method 1	Data-Driven	Metagenome Only	rmse	New_Fold_7	0.22364
Genome	Genome	Genome Only	rmse	New_Fold_7	0.223994
Method 2	Data-Driven	Genome + Metagenome + Interaction	rmse	New_Fold_7	0.223858
Method 2	Naive	Genome + Metagenome + Interaction	rmse	New_Fold_7	0.221904
Method 2	Weighted	Genome + Metagenome + Interaction	rmse	New_Fold_7	0.221865
Method 1	Data-Driven	Genome + Metagenome + Interaction	rmse	New_Fold_7	0.223295
Method 1	Naive	Genome + Metagenome + Interaction	rmse	New_Fold_7	0.222307
Method 1	Weighted	Genome + Metagenome + Interaction	rmse	New_Fold_7	0.222291
Method 2	Naive	Metagenome Only	rmse	New_Fold_7	0.225178
Method 1	Naive	Metagenome Only	rmse	New_Fold_7	0.223577
Method 2	Weighted	Metagenome Only	rmse	New_Fold_7	0.22518
Method 1	Weighted	Metagenome Only	rmse	New_Fold_7	0.223542
Method 2	Data-Driven	Genome + Metagenome	rmse	New_Fold_8	0.206289
Method 1	Data-Driven	Genome + Metagenome	rmse	New_Fold_8	0.206289
Method 2	Naive	Genome + Metagenome	rmse	New_Fold_8	0.223151
Method 1	Naive	Genome + Metagenome	rmse	New_Fold_8	0.224633
Method 2	Weighted	Genome + Metagenome	rmse	New_Fold_8	0.223272
Method 1	Weighted	Genome + Metagenome	rmse	New_Fold_8	0.224596
Method 2	Data-Driven	Metagenome Only	rmse	New_Fold_8	0.206837
Method 1	Data-Driven	Metagenome Only	rmse	New_Fold_8	0.206837
Genome	Genome	Genome Only	rmse	New_Fold_8	0.206289
Method 2	Data-Driven	Genome + Metagenome + Interaction	rmse	New_Fold_8	0.205848
Method 2	Naive	Genome + Metagenome + Interaction	rmse	New_Fold_8	0.220667
Method 2	Weighted	Genome + Metagenome + Interaction	rmse	New_Fold_8	0.221004
Method 1	Data-Driven	Genome + Metagenome + Interaction	rmse	New_Fold_8	0.206716
Method 1	Naive	Genome + Metagenome + Interaction	rmse	New_Fold_8	0.223846
Method 1	Weighted	Genome + Metagenome + Interaction	rmse	New_Fold_8	0.223826
Method 2	Naive	Metagenome Only	rmse	New_Fold_8	0.221854
Method 1	Naive	Metagenome Only	rmse	New_Fold_8	0.223362
Method 2	Weighted	Metagenome Only	rmse	New_Fold_8	0.221891
Method 1	Weighted	Metagenome Only	rmse	New_Fold_8	0.223198
Method 2	Data-Driven	Genome + Metagenome	rmse	New_Fold_9	0.208452
Method 1	Data-Driven	Genome + Metagenome	rmse	New_Fold_9	0.208452
Method 2	Naive	Genome + Metagenome	rmse	New_Fold_9	0.208665
Method 1	Naive	Genome + Metagenome	rmse	New_Fold_9	0.209521
Method 2	Weighted	Genome + Metagenome	rmse	New_Fold_9	0.208427
Method 1	Weighted	Genome + Metagenome	rmse	New_Fold_9	0.209453
Method 2	Data-Driven	Metagenome Only	rmse	New_Fold_9	0.207204
Method 1	Data-Driven	Metagenome Only	rmse	New_Fold_9	0.207204
Genome	Genome	Genome Only	rmse	New_Fold_9	0.208452
Method 2	Data-Driven	Genome + Metagenome + Interaction	rmse	New_Fold_9	0.208983
Method 2	Naive	Genome + Metagenome + Interaction	rmse	New_Fold_9	0.204082
Method 1	Data-Driven	Genome + Metagenome + Interaction	rmse	New_Fold_9	0.208269
Method 1	Naive	Genome + Metagenome + Interaction	rmse	New_Fold_9	0.207551
Method 1	Weighted	Genome + Metagenome + Interaction	rmse	New_Fold_9	0.207552
Method 2	Naive	Metagenome Only	rmse	New_Fold_9	0.205848
Method 1	Naive	Metagenome Only	rmse	New_Fold_9	0.208509
Method 2	Weighted	Metagenome Only	rmse	New_Fold_9	0.205645
Method 1	Weighted	Metagenome Only	rmse	New_Fold_9	0.208458

## Sheet: Table S11
Dispersion of Each Fold for Average Daily Dry Matter Intake for 4-fold cross-validation
MRM	adjustment	complexity	Effect	Fold_in_Test	Dispersion
Method 2	Data-Driven	Genome + Metagenome	dispersion	New_Fold_10	1.075
Method 1	Data-Driven	Genome + Metagenome	dispersion	New_Fold_10	1.104
Method 2	Naive	Genome + Metagenome	dispersion	New_Fold_10	1.122
Method 1	Naive	Genome + Metagenome	dispersion	New_Fold_10	0.926
Method 2	Weighted	Genome + Metagenome	dispersion	New_Fold_10	1.126
Method 1	Weighted	Genome + Metagenome	dispersion	New_Fold_10	0.935
Method 2	Data-Driven	Metagenome Only	dispersion	New_Fold_10	2.568
Method 1	Data-Driven	Metagenome Only	dispersion	New_Fold_10	3.296
Genome	Genome	Genome Only	dispersion	New_Fold_10	0.886
Method 2	Data-Driven	Genome + Metagenome + Interaction	dispersion	New_Fold_10	1.075
Method 2	Naive	Genome + Metagenome + Interaction	dispersion	New_Fold_10	1.121
Method 2	Weighted	Genome + Metagenome + Interaction	dispersion	New_Fold_10	1.128
Method 1	Data-Driven	Genome + Metagenome + Interaction	dispersion	New_Fold_10	1.104
Method 1	Naive	Genome + Metagenome + Interaction	dispersion	New_Fold_10	0.944
Method 1	Weighted	Genome + Metagenome + Interaction	dispersion	New_Fold_10	0.944
Method 2	Naive	Metagenome Only	dispersion	New_Fold_10	3.076
Method 1	Naive	Metagenome Only	dispersion	New_Fold_10	2.701
Method 2	Weighted	Metagenome Only	dispersion	New_Fold_10	3.061
Method 1	Weighted	Metagenome Only	dispersion	New_Fold_10	2.726
Method 2	Data-Driven	Genome + Metagenome	dispersion	New_Fold_11	1.022
Method 1	Data-Driven	Genome + Metagenome	dispersion	New_Fold_11	0.904
Method 2	Naive	Genome + Metagenome	dispersion	New_Fold_11	1.025
Method 1	Naive	Genome + Metagenome	dispersion	New_Fold_11	1.032
Method 2	Weighted	Genome + Metagenome	dispersion	New_Fold_11	1.021
Method 1	Weighted	Genome + Metagenome	dispersion	New_Fold_11	1.029
Method 2	Data-Driven	Metagenome Only	dispersion	New_Fold_11	0.894
Method 1	Data-Driven	Metagenome Only	dispersion	New_Fold_11	0.664
Genome	Genome	Genome Only	dispersion	New_Fold_11	1.689
Method 2	Data-Driven	Genome + Metagenome + Interaction	dispersion	New_Fold_11	1.022
Method 2	Naive	Genome + Metagenome + Interaction	dispersion	New_Fold_11	1.009
Method 2	Weighted	Genome + Metagenome + Interaction	dispersion	New_Fold_11	1.004
Method 1	Data-Driven	Genome + Metagenome + Interaction	dispersion	New_Fold_11	0.904
Method 1	Naive	Genome + Metagenome + Interaction	dispersion	New_Fold_11	1.008
Method 1	Weighted	Genome + Metagenome + Interaction	dispersion	New_Fold_11	1.005
Method 2	Naive	Metagenome Only	dispersion	New_Fold_11	1.055
Method 1	Naive	Metagenome Only	dispersion	New_Fold_11	1.071
Method 2	Weighted	Metagenome Only	dispersion	New_Fold_11	1.051
Method 1	Weighted	Metagenome Only	dispersion	New_Fold_11	1.068
Method 2	Data-Driven	Genome + Metagenome	dispersion	New_Fold_12	0.926
Method 1	Data-Driven	Genome + Metagenome	dispersion	New_Fold_12	0.889
Method 2	Naive	Genome + Metagenome	dispersion	New_Fold_12	1.099
Method 1	Naive	Genome + Metagenome	dispersion	New_Fold_12	1.074
Method 2	Weighted	Genome + Metagenome	dispersion	New_Fold_12	1.105
Method 1	Weighted	Genome + Metagenome	dispersion	New_Fold_12	1.073
Method 2	Data-Driven	Metagenome Only	dispersion	New_Fold_12	0.499
Method 1	Data-Driven	Metagenome Only	dispersion	New_Fold_12	0.534
Genome	Genome	Genome Only	dispersion	New_Fold_12	13.089
Method 2	Data-Driven	Genome + Metagenome + Interaction	dispersion	New_Fold_12	0.926
Method 2	Naive	Genome + Metagenome + Interaction	dispersion	New_Fold_12	1.075
Method 2	Weighted	Genome + Metagenome + Interaction	dispersion	New_Fold_12	1.087
Method 1	Data-Driven	Genome + Metagenome + Interaction	dispersion	New_Fold_12	0.889
Method 1	Naive	Genome + Metagenome + Interaction	dispersion	New_Fold_12	1.149
Method 1	Weighted	Genome + Metagenome + Interaction	dispersion	New_Fold_12	1.149
Method 2	Naive	Metagenome Only	dispersion	New_Fold_12	0.983
Method 1	Naive	Metagenome Only	dispersion	New_Fold_12	0.972
Method 2	Weighted	Metagenome Only	dispersion	New_Fold_12	0.987
Method 1	Weighted	Metagenome Only	dispersion	New_Fold_12	0.971
Method 2	Data-Driven	Genome + Metagenome	dispersion	New_Fold_13	1.44
Method 1	Data-Driven	Genome + Metagenome	dispersion	New_Fold_13	1.361
Method 2	Naive	Genome + Metagenome	dispersion	New_Fold_13	1.57
Method 1	Naive	Genome + Metagenome	dispersion	New_Fold_13	1.457
Method 2	Weighted	Genome + Metagenome	dispersion	New_Fold_13	1.576
Method 1	Weighted	Genome + Metagenome	dispersion	New_Fold_13	1.462
Method 2	Data-Driven	Metagenome Only	dispersion	New_Fold_13	3.127
Method 1	Data-Driven	Metagenome Only	dispersion	New_Fold_13	2.298
Genome	Genome	Genome Only	dispersion	New_Fold_13	1.306
Method 2	Data-Driven	Genome + Metagenome + Interaction	dispersion	New_Fold_13	1.44
Method 2	Naive	Genome + Metagenome + Interaction	dispersion	New_Fold_13	1.553
Method 2	Weighted	Genome + Metagenome + Interaction	dispersion	New_Fold_13	1.557
Method 1	Data-Driven	Genome + Metagenome + Interaction	dispersion	New_Fold_13	1.361
Method 1	Naive	Genome + Metagenome + Interaction	dispersion	New_Fold_13	1.451
Method 1	Weighted	Genome + Metagenome + Interaction	dispersion	New_Fold_13	1.457
Method 2	Naive	Metagenome Only	dispersion	New_Fold_13	2.305
Method 1	Naive	Metagenome Only	dispersion	New_Fold_13	2.045
Method 2	Weighted	Metagenome Only	dispersion	New_Fold_13	2.341
Method 1	Weighted	Metagenome Only	dispersion	New_Fold_13	2.06
Method 2	Data-Driven	Genome + Metagenome	dispersion	New_Fold_14	1.529
Method 1	Data-Driven	Genome + Metagenome	dispersion	New_Fold_14	1.184
Method 2	Naive	Genome + Metagenome	dispersion	New_Fold_14	1.428
Method 1	Naive	Genome + Metagenome	dispersion	New_Fold_14	1.506
Method 2	Weighted	Genome + Metagenome	dispersion	New_Fold_14	1.398
Method 1	Weighted	Genome + Metagenome	dispersion	New_Fold_14	1.485
Method 2	Data-Driven	Metagenome Only	dispersion	New_Fold_14	9.071
Method 1	Data-Driven	Metagenome Only	dispersion	New_Fold_14	0.843
Genome	Genome	Genome Only	dispersion	New_Fold_14	1.484
Method 2	Data-Driven	Genome + Metagenome + Interaction	dispersion	New_Fold_14	1.529
Method 2	Naive	Genome + Metagenome + Interaction	dispersion	New_Fold_14	1.412
Method 2	Weighted	Genome + Metagenome + Interaction	dispersion	New_Fold_14	1.391
Method 1	Data-Driven	Genome + Metagenome + Interaction	dispersion	New_Fold_14	1.184
Method 1	Naive	Genome + Metagenome + Interaction	dispersion	New_Fold_14	1.441
Method 1	Weighted	Genome + Metagenome + Interaction	dispersion	New_Fold_14	1.409
Method 2	Naive	Metagenome Only	dispersion	New_Fold_14	1.086
Method 1	Naive	Metagenome Only	dispersion	New_Fold_14	1.24
Method 2	Weighted	Metagenome Only	dispersion	New_Fold_14	1.057
Method 1	Weighted	Metagenome Only	dispersion	New_Fold_14	1.22
Method 2	Data-Driven	Genome + Metagenome	dispersion	New_Fold_15	0.566
Method 1	Data-Driven	Genome + Metagenome	dispersion	New_Fold_15	0.649
Method 2	Naive	Genome + Metagenome	dispersion	New_Fold_15	0.666
Method 1	Naive	Genome + Metagenome	dispersion	New_Fold_15	0.648
Method 2	Weighted	Genome + Metagenome	dispersion	New_Fold_15	0.664
Method 1	Weighted	Genome + Metagenome	dispersion	New_Fold_15	0.645
Method 2	Data-Driven	Metagenome Only	dispersion	New_Fold_15	0.681
Method 1	Data-Driven	Metagenome Only	dispersion	New_Fold_15	0.793
Genome	Genome	Genome Only	dispersion	New_Fold_15	0.131
Method 2	Data-Driven	Genome + Metagenome + Interaction	dispersion	New_Fold_15	0.566
Method 2	Naive	Genome + Metagenome + Interaction	dispersion	New_Fold_15	0.677
Method 2	Weighted	Genome + Metagenome + Interaction	dispersion	New_Fold_15	0.675
Method 1	Data-Driven	Genome + Metagenome + Interaction	dispersion	New_Fold_15	0.649
Method 1	Naive	Genome + Metagenome + Interaction	dispersion	New_Fold_15	0.641
Method 1	Weighted	Genome + Metagenome + Interaction	dispersion	New_Fold_15	0.638
Method 2	Naive	Metagenome Only	dispersion	New_Fold_15	0.731
Method 1	Naive	Metagenome Only	dispersion	New_Fold_15	0.681
Method 2	Weighted	Metagenome Only	dispersion	New_Fold_15	0.727
Method 1	Weighted	Metagenome Only	dispersion	New_Fold_15	0.676
Method 2	Data-Driven	Genome + Metagenome	dispersion	New_Fold_16	1.024
Method 1	Data-Driven	Genome + Metagenome	dispersion	New_Fold_16	1.177
Method 2	Naive	Genome + Metagenome	dispersion	New_Fold_16	1.479
Method 1	Naive	Genome + Metagenome	dispersion	New_Fold_16	1.43
Method 2	Weighted	Genome + Metagenome	dispersion	New_Fold_16	1.479
Method 1	Weighted	Genome + Metagenome	dispersion	New_Fold_16	1.428
Method 2	Data-Driven	Metagenome Only	dispersion	New_Fold_16	0.287
Method 1	Data-Driven	Metagenome Only	dispersion	New_Fold_16	0.477
Genome	Genome	Genome Only	dispersion	New_Fold_16	2.419
Method 2	Data-Driven	Genome + Metagenome + Interaction	dispersion	New_Fold_16	1.024
Method 2	Naive	Genome + Metagenome + Interaction	dispersion	New_Fold_16	1.56
Method 2	Weighted	Genome + Metagenome + Interaction	dispersion	New_Fold_16	1.558
Method 1	Data-Driven	Genome + Metagenome + Interaction	dispersion	New_Fold_16	1.177
Method 1	Naive	Genome + Metagenome + Interaction	dispersion	New_Fold_16	1.37
Method 1	Weighted	Genome + Metagenome + Interaction	dispersion	New_Fold_16	1.361
Method 2	Naive	Metagenome Only	dispersion	New_Fold_16	1.085
Method 1	Naive	Metagenome Only	dispersion	New_Fold_16	1.112
Method 2	Weighted	Metagenome Only	dispersion	New_Fold_16	1.091
Method 1	Weighted	Metagenome Only	dispersion	New_Fold_16	1.116
Method 2	Data-Driven	Genome + Metagenome	dispersion	New_Fold_17	1.424
Method 1	Data-Driven	Genome + Metagenome	dispersion	New_Fold_17	1.284
Method 2	Naive	Genome + Metagenome	dispersion	New_Fold_17	1.46
Method 1	Naive	Genome + Metagenome	dispersion	New_Fold_17	1.323
Method 2	Weighted	Genome + Metagenome	dispersion	New_Fold_17	1.44
Method 1	Weighted	Genome + Metagenome	dispersion	New_Fold_17	1.304
Method 2	Data-Driven	Metagenome Only	dispersion	New_Fold_17	1.473
Method 1	Data-Driven	Metagenome Only	dispersion	New_Fold_17	1.241
Genome	Genome	Genome Only	dispersion	New_Fold_17	1.026
Method 2	Data-Driven	Genome + Metagenome + Interaction	dispersion	New_Fold_17	1.424
Method 2	Naive	Genome + Metagenome + Interaction	dispersion	New_Fold_17	1.481
Method 2	Weighted	Genome + Metagenome + Interaction	dispersion	New_Fold_17	1.46
Method 1	Data-Driven	Genome + Metagenome + Interaction	dispersion	New_Fold_17	1.284
Method 1	Naive	Genome + Metagenome + Interaction	dispersion	New_Fold_17	1.291
Method 1	Weighted	Genome + Metagenome + Interaction	dispersion	New_Fold_17	1.27
Method 2	Naive	Metagenome Only	dispersion	New_Fold_17	1.54
Method 1	Naive	Metagenome Only	dispersion	New_Fold_17	1.343
Method 2	Weighted	Metagenome Only	dispersion	New_Fold_17	1.511
Method 1	Weighted	Metagenome Only	dispersion	New_Fold_17	1.319
Method 2	Data-Driven	Genome + Metagenome	dispersion	New_Fold_18	0.759
Method 1	Data-Driven	Genome + Metagenome	dispersion	New_Fold_18	0.698
Method 2	Naive	Genome + Metagenome	dispersion	New_Fold_18	0.783
Method 1	Naive	Genome + Metagenome	dispersion	New_Fold_18	0.802
Method 2	Weighted	Genome + Metagenome	dispersion	New_Fold_18	0.774
Method 1	Weighted	Genome + Metagenome	dispersion	New_Fold_18	0.794
Method 2	Data-Driven	Metagenome Only	dispersion	New_Fold_18	2.195
Method 1	Data-Driven	Metagenome Only	dispersion	New_Fold_18	1.483
Genome	Genome	Genome Only	dispersion	New_Fold_18	0.382
Method 2	Data-Driven	Genome + Metagenome + Interaction	dispersion	New_Fold_18	0.759
Method 2	Naive	Genome + Metagenome + Interaction	dispersion	New_Fold_18	0.769
Method 2	Weighted	Genome + Metagenome + Interaction	dispersion	New_Fold_18	0.758
Method 1	Data-Driven	Genome + Metagenome + Interaction	dispersion	New_Fold_18	0.698
Method 1	Naive	Genome + Metagenome + Interaction	dispersion	New_Fold_18	0.81
Method 1	Weighted	Genome + Metagenome + Interaction	dispersion	New_Fold_18	0.802
Method 2	Naive	Metagenome Only	dispersion	New_Fold_18	0.947
Method 1	Naive	Metagenome Only	dispersion	New_Fold_18	0.944
Method 2	Weighted	Metagenome Only	dispersion	New_Fold_18	0.93
Method 1	Weighted	Metagenome Only	dispersion	New_Fold_18	0.929
Method 2	Data-Driven	Genome + Metagenome	dispersion	New_Fold_19	0.937
Method 1	Data-Driven	Genome + Metagenome	dispersion	New_Fold_19	0.835
Method 2	Naive	Genome + Metagenome	dispersion	New_Fold_19	0.86
Method 1	Naive	Genome + Metagenome	dispersion	New_Fold_19	0.885
Method 2	Weighted	Genome + Metagenome	dispersion	New_Fold_19	0.863
Method 1	Weighted	Genome + Metagenome	dispersion	New_Fold_19	0.887
Method 2	Data-Driven	Metagenome Only	dispersion	New_Fold_19	1.109
Method 1	Data-Driven	Metagenome Only	dispersion	New_Fold_19	0.796
Genome	Genome	Genome Only	dispersion	New_Fold_19	0.8
Method 2	Data-Driven	Genome + Metagenome + Interaction	dispersion	New_Fold_19	0.937
Method 2	Naive	Genome + Metagenome + Interaction	dispersion	New_Fold_19	0.843
Method 2	Weighted	Genome + Metagenome + Interaction	dispersion	New_Fold_19	0.844
Method 1	Data-Driven	Genome + Metagenome + Interaction	dispersion	New_Fold_19	0.835
Method 1	Naive	Genome + Metagenome + Interaction	dispersion	New_Fold_19	0.902
Method 1	Weighted	Genome + Metagenome + Interaction	dispersion	New_Fold_19	0.906
Method 2	Naive	Metagenome Only	dispersion	New_Fold_19	0.912
Method 1	Naive	Metagenome Only	dispersion	New_Fold_19	0.907
Method 2	Weighted	Metagenome Only	dispersion	New_Fold_19	0.916
Method 1	Weighted	Metagenome Only	dispersion	New_Fold_19	0.909
Method 2	Data-Driven	Genome + Metagenome	dispersion	New_Fold_1	1.797
Method 1	Data-Driven	Genome + Metagenome	dispersion	New_Fold_1	1.674
Method 2	Naive	Genome + Metagenome	dispersion	New_Fold_1	1.593
Method 1	Naive	Genome + Metagenome	dispersion	New_Fold_1	1.542
Method 2	Weighted	Genome + Metagenome	dispersion	New_Fold_1	1.575
Method 1	Weighted	Genome + Metagenome	dispersion	New_Fold_1	1.525
Method 2	Data-Driven	Metagenome Only	dispersion	New_Fold_1	2.461
Method 1	Data-Driven	Metagenome Only	dispersion	New_Fold_1	2.021
Genome	Genome	Genome Only	dispersion	New_Fold_1	1.57
Method 2	Data-Driven	Genome + Metagenome + Interaction	dispersion	New_Fold_1	1.797
Method 2	Naive	Genome + Metagenome + Interaction	dispersion	New_Fold_1	1.587
Method 2	Weighted	Genome + Metagenome + Interaction	dispersion	New_Fold_1	1.565
Method 1	Data-Driven	Genome + Metagenome + Interaction	dispersion	New_Fold_1	1.674
Method 1	Naive	Genome + Metagenome + Interaction	dispersion	New_Fold_1	1.24
Method 1	Weighted	Genome + Metagenome + Interaction	dispersion	New_Fold_1	1.225
Method 2	Naive	Metagenome Only	dispersion	New_Fold_1	1.572
Method 1	Naive	Metagenome Only	dispersion	New_Fold_1	1.544
Method 2	Weighted	Metagenome Only	dispersion	New_Fold_1	1.545
Method 1	Weighted	Metagenome Only	dispersion	New_Fold_1	1.52
Method 2	Data-Driven	Genome + Metagenome	dispersion	New_Fold_20	1.364
Method 1	Data-Driven	Genome + Metagenome	dispersion	New_Fold_20	1.368
Method 2	Naive	Genome + Metagenome	dispersion	New_Fold_20	1.773
Method 1	Naive	Genome + Metagenome	dispersion	New_Fold_20	1.876
Method 2	Weighted	Genome + Metagenome	dispersion	New_Fold_20	1.788
Method 1	Weighted	Genome + Metagenome	dispersion	New_Fold_20	1.89
Method 2	Data-Driven	Metagenome Only	dispersion	New_Fold_20	1.119
Method 1	Data-Driven	Metagenome Only	dispersion	New_Fold_20	1.142
Genome	Genome	Genome Only	dispersion	New_Fold_20	1.712
Method 2	Data-Driven	Genome + Metagenome + Interaction	dispersion	New_Fold_20	1.364
Method 2	Naive	Genome + Metagenome + Interaction	dispersion	New_Fold_20	1.743
Method 2	Weighted	Genome + Metagenome + Interaction	dispersion	New_Fold_20	1.745
Method 1	Data-Driven	Genome + Metagenome + Interaction	dispersion	New_Fold_20	1.368
Method 1	Naive	Genome + Metagenome + Interaction	dispersion	New_Fold_20	1.597
Method 1	Weighted	Genome + Metagenome + Interaction	dispersion	New_Fold_20	1.6
Method 2	Naive	Metagenome Only	dispersion	New_Fold_20	1.87
Method 1	Naive	Metagenome Only	dispersion	New_Fold_20	1.96
Method 2	Weighted	Metagenome Only	dispersion	New_Fold_20	1.888
Method 1	Weighted	Metagenome Only	dispersion	New_Fold_20	1.977
Method 2	Data-Driven	Genome + Metagenome	dispersion	New_Fold_2	1.75
Method 1	Data-Driven	Genome + Metagenome	dispersion	New_Fold_2	1.025
Method 2	Naive	Genome + Metagenome	dispersion	New_Fold_2	1.129
Method 1	Naive	Genome + Metagenome	dispersion	New_Fold_2	1.076
Method 2	Weighted	Genome + Metagenome	dispersion	New_Fold_2	1.116
Method 1	Weighted	Genome + Metagenome	dispersion	New_Fold_2	1.064
Method 2	Data-Driven	Metagenome Only	dispersion	New_Fold_2	1.907
Method 1	Data-Driven	Metagenome Only	dispersion	New_Fold_2	1.003
Genome	Genome	Genome Only	dispersion	New_Fold_2	2.147
Method 2	Data-Driven	Genome + Metagenome + Interaction	dispersion	New_Fold_2	1.75
Method 2	Naive	Genome + Metagenome + Interaction	dispersion	New_Fold_2	1.114
Method 2	Weighted	Genome + Metagenome + Interaction	dispersion	New_Fold_2	1.099
Method 1	Data-Driven	Genome + Metagenome + Interaction	dispersion	New_Fold_2	1.025
Method 1	Naive	Genome + Metagenome + Interaction	dispersion	New_Fold_2	1.133
Method 1	Weighted	Genome + Metagenome + Interaction	dispersion	New_Fold_2	1.122
Method 2	Naive	Metagenome Only	dispersion	New_Fold_2	1.087
Method 1	Naive	Metagenome Only	dispersion	New_Fold_2	1.051
Method 2	Weighted	Metagenome Only	dispersion	New_Fold_2	1.072
Method 1	Weighted	Metagenome Only	dispersion	New_Fold_2	1.038
Method 2	Data-Driven	Genome + Metagenome	dispersion	New_Fold_3	1.001
Method 1	Data-Driven	Genome + Metagenome	dispersion	New_Fold_3	0.946
Method 2	Naive	Genome + Metagenome	dispersion	New_Fold_3	0.675
Method 1	Naive	Genome + Metagenome	dispersion	New_Fold_3	0.667
Method 2	Weighted	Genome + Metagenome	dispersion	New_Fold_3	0.678
Method 1	Weighted	Genome + Metagenome	dispersion	New_Fold_3	0.669
Method 2	Data-Driven	Metagenome Only	dispersion	New_Fold_3	0.772
Method 1	Data-Driven	Metagenome Only	dispersion	New_Fold_3	0.725
Genome	Genome	Genome Only	dispersion	New_Fold_3	1.343
Method 2	Data-Driven	Genome + Metagenome + Interaction	dispersion	New_Fold_3	1.001
Method 2	Naive	Genome + Metagenome + Interaction	dispersion	New_Fold_3	0.658
Method 2	Weighted	Genome + Metagenome + Interaction	dispersion	New_Fold_3	0.658
Method 1	Data-Driven	Genome + Metagenome + Interaction	dispersion	New_Fold_3	0.946
Method 1	Naive	Genome + Metagenome + Interaction	dispersion	New_Fold_3	0.668
Method 1	Weighted	Genome + Metagenome + Interaction	dispersion	New_Fold_3	0.672
Method 2	Naive	Metagenome Only	dispersion	New_Fold_3	0.54
Method 1	Naive	Metagenome Only	dispersion	New_Fold_3	0.551
Method 2	Weighted	Metagenome Only	dispersion	New_Fold_3	0.543
Method 1	Weighted	Metagenome Only	dispersion	New_Fold_3	0.554
Method 2	Data-Driven	Genome + Metagenome	dispersion	New_Fold_4	1.109
Method 1	Data-Driven	Genome + Metagenome	dispersion	New_Fold_4	1.439
Method 2	Naive	Genome + Metagenome	dispersion	New_Fold_4	1.66
Method 1	Naive	Genome + Metagenome	dispersion	New_Fold_4	1.667
Method 2	Weighted	Genome + Metagenome	dispersion	New_Fold_4	1.668
Method 1	Weighted	Genome + Metagenome	dispersion	New_Fold_4	1.664
Method 2	Data-Driven	Metagenome Only	dispersion	New_Fold_4	1.029
Method 1	Data-Driven	Metagenome Only	dispersion	New_Fold_4	1.615
Genome	Genome	Genome Only	dispersion	New_Fold_4	1.182
Method 2	Data-Driven	Genome + Metagenome + Interaction	dispersion	New_Fold_4	1.109
Method 2	Naive	Genome + Metagenome + Interaction	dispersion	New_Fold_4	1.694
Method 2	Weighted	Genome + Metagenome + Interaction	dispersion	New_Fold_4	1.699
Method 1	Data-Driven	Genome + Metagenome + Interaction	dispersion	New_Fold_4	1.439
Method 1	Naive	Genome + Metagenome + Interaction	dispersion	New_Fold_4	1.623
Method 1	Weighted	Genome + Metagenome + Interaction	dispersion	New_Fold_4	1.616
Method 2	Naive	Metagenome Only	dispersion	New_Fold_4	2.132
Method 1	Naive	Metagenome Only	dispersion	New_Fold_4	2.028
Method 2	Weighted	Metagenome Only	dispersion	New_Fold_4	2.141
Method 1	Weighted	Metagenome Only	dispersion	New_Fold_4	2.02
Method 2	Data-Driven	Genome + Metagenome	dispersion	New_Fold_5	0.36
Method 1	Data-Driven	Genome + Metagenome	dispersion	New_Fold_5	0.354
Method 2	Naive	Genome + Metagenome	dispersion	New_Fold_5	0.652
Method 1	Naive	Genome + Metagenome	dispersion	New_Fold_5	0.705
Method 2	Weighted	Genome + Metagenome	dispersion	New_Fold_5	0.656
Method 1	Weighted	Genome + Metagenome	dispersion	New_Fold_5	0.711
Method 2	Data-Driven	Metagenome Only	dispersion	New_Fold_5	0.099
Method 1	Data-Driven	Metagenome Only	dispersion	New_Fold_5	0.077
Genome	Genome	Genome Only	dispersion	New_Fold_5	0.354
Method 2	Data-Driven	Genome + Metagenome + Interaction	dispersion	New_Fold_5	0.36
Method 2	Naive	Genome + Metagenome + Interaction	dispersion	New_Fold_5	0.644
Method 2	Weighted	Genome + Metagenome + Interaction	dispersion	New_Fold_5	0.647
Method 1	Data-Driven	Genome + Metagenome + Interaction	dispersion	New_Fold_5	0.354
Method 1	Naive	Genome + Metagenome + Interaction	dispersion	New_Fold_5	0.626
Method 1	Weighted	Genome + Metagenome + Interaction	dispersion	New_Fold_5	0.629
Method 2	Naive	Metagenome Only	dispersion	New_Fold_5	0.877
Method 1	Naive	Metagenome Only	dispersion	New_Fold_5	0.929
Method 2	Weighted	Metagenome Only	dispersion	New_Fold_5	0.875
Method 1	Weighted	Metagenome Only	dispersion	New_Fold_5	0.925
Method 2	Data-Driven	Genome + Metagenome	dispersion	New_Fold_6	0.64
Method 1	Data-Driven	Genome + Metagenome	dispersion	New_Fold_6	0.73
Method 2	Naive	Genome + Metagenome	dispersion	New_Fold_6	0.944
Method 1	Naive	Genome + Metagenome	dispersion	New_Fold_6	1.013
Method 2	Weighted	Genome + Metagenome	dispersion	New_Fold_6	0.96
Method 1	Weighted	Genome + Metagenome	dispersion	New_Fold_6	1.025
Method 2	Data-Driven	Metagenome Only	dispersion	New_Fold_6	0.582
Method 1	Data-Driven	Metagenome Only	dispersion	New_Fold_6	0.74
Genome	Genome	Genome Only	dispersion	New_Fold_6	0.772
Method 2	Data-Driven	Genome + Metagenome + Interaction	dispersion	New_Fold_6	0.64
Method 2	Naive	Genome + Metagenome + Interaction	dispersion	New_Fold_6	0.926
Method 2	Weighted	Genome + Metagenome + Interaction	dispersion	New_Fold_6	0.94
Method 1	Data-Driven	Genome + Metagenome + Interaction	dispersion	New_Fold_6	0.73
Method 1	Naive	Genome + Metagenome + Interaction	dispersion	New_Fold_6	0.994
Method 1	Weighted	Genome + Metagenome + Interaction	dispersion	New_Fold_6	1.008
Method 2	Naive	Metagenome Only	dispersion	New_Fold_6	1.074
Method 1	Naive	Metagenome Only	dispersion	New_Fold_6	1.081
Method 2	Weighted	Metagenome Only	dispersion	New_Fold_6	1.092
Method 1	Weighted	Metagenome Only	dispersion	New_Fold_6	1.091
Method 2	Data-Driven	Genome + Metagenome	dispersion	New_Fold_7	0.905
Method 1	Data-Driven	Genome + Metagenome	dispersion	New_Fold_7	0.666
Method 2	Naive	Genome + Metagenome	dispersion	New_Fold_7	0.682
Method 1	Naive	Genome + Metagenome	dispersion	New_Fold_7	0.662
Method 2	Weighted	Genome + Metagenome	dispersion	New_Fold_7	0.678
Method 1	Weighted	Genome + Metagenome	dispersion	New_Fold_7	0.66
Method 2	Data-Driven	Metagenome Only	dispersion	New_Fold_7	0.683
Method 1	Data-Driven	Metagenome Only	dispersion	New_Fold_7	0.46
Genome	Genome	Genome Only	dispersion	New_Fold_7	3.223
Method 2	Data-Driven	Genome + Metagenome + Interaction	dispersion	New_Fold_7	0.905
Method 2	Naive	Genome + Metagenome + Interaction	dispersion	New_Fold_7	0.668
Method 2	Weighted	Genome + Metagenome + Interaction	dispersion	New_Fold_7	0.667
Method 1	Data-Driven	Genome + Metagenome + Interaction	dispersion	New_Fold_7	0.666
Method 1	Naive	Genome + Metagenome + Interaction	dispersion	New_Fold_7	0.652
Method 1	Weighted	Genome + Metagenome + Interaction	dispersion	New_Fold_7	0.648
Method 2	Naive	Metagenome Only	dispersion	New_Fold_7	0.643
Method 1	Naive	Metagenome Only	dispersion	New_Fold_7	0.635
Method 2	Weighted	Metagenome Only	dispersion	New_Fold_7	0.639
Method 1	Weighted	Metagenome Only	dispersion	New_Fold_7	0.632
Method 2	Data-Driven	Genome + Metagenome	dispersion	New_Fold_8	0.978
Method 1	Data-Driven	Genome + Metagenome	dispersion	New_Fold_8	1.009
Method 2	Naive	Genome + Metagenome	dispersion	New_Fold_8	1.13
Method 1	Naive	Genome + Metagenome	dispersion	New_Fold_8	1.293
Method 2	Weighted	Genome + Metagenome	dispersion	New_Fold_8	1.126
Method 1	Weighted	Genome + Metagenome	dispersion	New_Fold_8	1.295
Method 2	Data-Driven	Metagenome Only	dispersion	New_Fold_8	15.961
Method 1	Data-Driven	Metagenome Only	dispersion	New_Fold_8	7.669
Genome	Genome	Genome Only	dispersion	New_Fold_8	0.816
Method 2	Data-Driven	Genome + Metagenome + Interaction	dispersion	New_Fold_8	0.977
Method 2	Naive	Genome + Metagenome + Interaction	dispersion	New_Fold_8	1.178
Method 2	Weighted	Genome + Metagenome + Interaction	dispersion	New_Fold_8	1.177
Method 1	Data-Driven	Genome + Metagenome + Interaction	dispersion	New_Fold_8	1.009
Method 1	Naive	Genome + Metagenome + Interaction	dispersion	New_Fold_8	1.014
Method 1	Weighted	Genome + Metagenome + Interaction	dispersion	New_Fold_8	1.014
Method 2	Naive	Metagenome Only	dispersion	New_Fold_8	2.304
Method 1	Naive	Metagenome Only	dispersion	New_Fold_8	3.981
Method 2	Weighted	Metagenome Only	dispersion	New_Fold_8	2.315
Method 1	Weighted	Metagenome Only	dispersion	New_Fold_8	4.406
Method 2	Data-Driven	Genome + Metagenome	dispersion	New_Fold_9	0.471
Method 1	Data-Driven	Genome + Metagenome	dispersion	New_Fold_9	0.539
Method 2	Naive	Genome + Metagenome	dispersion	New_Fold_9	0.594
Method 1	Naive	Genome + Metagenome	dispersion	New_Fold_9	0.658
Method 2	Weighted	Genome + Metagenome	dispersion	New_Fold_9	0.594
Method 1	Weighted	Genome + Metagenome	dispersion	New_Fold_9	0.659
Method 2	Data-Driven	Metagenome Only	dispersion	New_Fold_9	2.241
Method 1	Data-Driven	Metagenome Only	dispersion	New_Fold_9	1.285
Genome	Genome	Genome Only	dispersion	New_Fold_9	0.166
Method 2	Data-Driven	Genome + Metagenome + Interaction	dispersion	New_Fold_9	0.471
Method 2	Naive	Genome + Metagenome + Interaction	dispersion	New_Fold_9	0.593
Method 2	Weighted	Genome + Metagenome + Interaction	dispersion	New_Fold_9	0.593
Method 1	Data-Driven	Genome + Metagenome + Interaction	dispersion	New_Fold_9	0.539
Method 1	Naive	Genome + Metagenome + Interaction	dispersion	New_Fold_9	0.631
Method 1	Weighted	Genome + Metagenome + Interaction	dispersion	New_Fold_9	0.633
Method 2	Naive	Metagenome Only	dispersion	New_Fold_9	0.953
Method 1	Naive	Metagenome Only	dispersion	New_Fold_9	0.939
Method 2	Weighted	Metagenome Only	dispersion	New_Fold_9	0.952
Method 1	Weighted	Metagenome Only	dispersion	New_Fold_9	0.938

## Sheet: Table S12
Dispersion of Each Fold for Average Daily Dry Gain for 4-fold cross-validation
MRM	adjustment	complexity	Effect	Fold_in_Test	Dispersion
Method 2	Data-Driven	Genome + Metagenome	dispersion	New_Fold_10	0.192
Method 1	Data-Driven	Genome + Metagenome	dispersion	New_Fold_10	0.192
Method 2	Naive	Genome + Metagenome	dispersion	New_Fold_10	0.337
Method 1	Naive	Genome + Metagenome	dispersion	New_Fold_10	0.288
Method 2	Weighted	Genome + Metagenome	dispersion	New_Fold_10	0.326
Method 1	Weighted	Genome + Metagenome	dispersion	New_Fold_10	0.274
Method 2	Data-Driven	Metagenome Only	dispersion	New_Fold_10	50304.2
Method 1	Data-Driven	Metagenome Only	dispersion	New_Fold_10	-22347.3
Genome	Genome	Genome Only	dispersion	New_Fold_10	0.192
Method 2	Data-Driven	Genome + Metagenome + Interaction	dispersion	New_Fold_10	-0.217
Method 2	Naive	Genome + Metagenome + Interaction	dispersion	New_Fold_10	0.58
Method 2	Weighted	Genome + Metagenome + Interaction	dispersion	New_Fold_10	0.565
Method 1	Data-Driven	Genome + Metagenome + Interaction	dispersion	New_Fold_10	-0.35
Method 1	Naive	Genome + Metagenome + Interaction	dispersion	New_Fold_10	0.309
Method 1	Weighted	Genome + Metagenome + Interaction	dispersion	New_Fold_10	0.288
Method 2	Naive	Metagenome Only	dispersion	New_Fold_10	0.454
Method 1	Naive	Metagenome Only	dispersion	New_Fold_10	0.459
Method 2	Weighted	Metagenome Only	dispersion	New_Fold_10	0.436
Method 1	Weighted	Metagenome Only	dispersion	New_Fold_10	0.436
Method 2	Data-Driven	Genome + Metagenome	dispersion	New_Fold_11	-0.96
Method 1	Data-Driven	Genome + Metagenome	dispersion	New_Fold_11	-0.677
Method 2	Naive	Genome + Metagenome	dispersion	New_Fold_11	0.426
Method 1	Naive	Genome + Metagenome	dispersion	New_Fold_11	0.3
Method 2	Weighted	Genome + Metagenome	dispersion	New_Fold_11	0.446
Method 1	Weighted	Genome + Metagenome	dispersion	New_Fold_11	0.322
Method 2	Data-Driven	Metagenome Only	dispersion	New_Fold_11	-0.976
Method 1	Data-Driven	Metagenome Only	dispersion	New_Fold_11	-0.691
Genome	Genome	Genome Only	dispersion	New_Fold_11	1.9875e+06
Method 2	Data-Driven	Genome + Metagenome + Interaction	dispersion	New_Fold_11	-0.703
Method 2	Naive	Genome + Metagenome + Interaction	dispersion	New_Fold_11	0.446
Method 2	Weighted	Genome + Metagenome + Interaction	dispersion	New_Fold_11	0.46
Method 1	Data-Driven	Genome + Metagenome + Interaction	dispersion	New_Fold_11	-0.394
Method 1	Naive	Genome + Metagenome + Interaction	dispersion	New_Fold_11	0.381
Method 1	Weighted	Genome + Metagenome + Interaction	dispersion	New_Fold_11	0.402
Method 2	Naive	Metagenome Only	dispersion	New_Fold_11	0.433
Method 1	Naive	Metagenome Only	dispersion	New_Fold_11	0.299
Method 2	Weighted	Metagenome Only	dispersion	New_Fold_11	0.451
Method 1	Weighted	Metagenome Only	dispersion	New_Fold_11	0.321
Method 2	Data-Driven	Genome + Metagenome	dispersion	New_Fold_12	0.223
Method 1	Data-Driven	Genome + Metagenome	dispersion	New_Fold_12	0.219
Method 2	Naive	Genome + Metagenome	dispersion	New_Fold_12	1.109
Method 1	Naive	Genome + Metagenome	dispersion	New_Fold_12	0.465
Method 2	Weighted	Genome + Metagenome	dispersion	New_Fold_12	1.129
Method 1	Weighted	Genome + Metagenome	dispersion	New_Fold_12	0.486
Method 2	Data-Driven	Metagenome Only	dispersion	New_Fold_12	-3.501
Method 1	Data-Driven	Metagenome Only	dispersion	New_Fold_12	-3.067
Genome	Genome	Genome Only	dispersion	New_Fold_12	0.608
Method 2	Data-Driven	Genome + Metagenome + Interaction	dispersion	New_Fold_12	-0.224
Method 2	Naive	Genome + Metagenome + Interaction	dispersion	New_Fold_12	0.614
Method 2	Weighted	Genome + Metagenome + Interaction	dispersion	New_Fold_12	0.631
Method 1	Data-Driven	Genome + Metagenome + Interaction	dispersion	New_Fold_12	-0.425
Method 1	Naive	Genome + Metagenome + Interaction	dispersion	New_Fold_12	0.907
Method 1	Weighted	Genome + Metagenome + Interaction	dispersion	New_Fold_12	0.923
Method 2	Naive	Metagenome Only	dispersion	New_Fold_12	1.813
Method 1	Naive	Metagenome Only	dispersion	New_Fold_12	-294139
Method 2	Weighted	Metagenome Only	dispersion	New_Fold_12	1.826
Method 1	Weighted	Metagenome Only	dispersion	New_Fold_12	-46911.7
Method 2	Data-Driven	Genome + Metagenome	dispersion	New_Fold_13	6.305
Method 1	Data-Driven	Genome + Metagenome	dispersion	New_Fold_13	6.305
Method 2	Naive	Genome + Metagenome	dispersion	New_Fold_13	0.891
Method 1	Naive	Genome + Metagenome	dispersion	New_Fold_13	0.826
Method 2	Weighted	Genome + Metagenome	dispersion	New_Fold_13	0.89
Method 1	Weighted	Genome + Metagenome	dispersion	New_Fold_13	0.833
Method 2	Data-Driven	Metagenome Only	dispersion	New_Fold_13	-46150.4
Method 1	Data-Driven	Metagenome Only	dispersion	New_Fold_13	-80381.8
Genome	Genome	Genome Only	dispersion	New_Fold_13	6.305
Method 2	Data-Driven	Genome + Metagenome + Interaction	dispersion	New_Fold_13	5.056
Method 2	Naive	Genome + Metagenome + Interaction	dispersion	New_Fold_13	0.859
Method 2	Weighted	Genome + Metagenome + Interaction	dispersion	New_Fold_13	0.866
Method 1	Data-Driven	Genome + Metagenome + Interaction	dispersion	New_Fold_13	4.282
Method 1	Naive	Genome + Metagenome + Interaction	dispersion	New_Fold_13	0.866
Method 1	Weighted	Genome + Metagenome + Interaction	dispersion	New_Fold_13	0.871
Method 2	Naive	Metagenome Only	dispersion	New_Fold_13	0.796
Method 1	Naive	Metagenome Only	dispersion	New_Fold_13	0.733
Method 2	Weighted	Metagenome Only	dispersion	New_Fold_13	0.787
Method 1	Weighted	Metagenome Only	dispersion	New_Fold_13	0.731
Method 2	Data-Driven	Genome + Metagenome	dispersion	New_Fold_14	0.068
Method 1	Data-Driven	Genome + Metagenome	dispersion	New_Fold_14	0.068
Method 2	Naive	Genome + Metagenome	dispersion	New_Fold_14	0.332
Method 1	Naive	Genome + Metagenome	dispersion	New_Fold_14	0.397
Method 2	Weighted	Genome + Metagenome	dispersion	New_Fold_14	0.33
Method 1	Weighted	Genome + Metagenome	dispersion	New_Fold_14	0.39
Method 2	Data-Driven	Metagenome Only	dispersion	New_Fold_14	44106.7
Method 1	Data-Driven	Metagenome Only	dispersion	New_Fold_14	26051.9
Genome	Genome	Genome Only	dispersion	New_Fold_14	0.068
Method 2	Data-Driven	Genome + Metagenome + Interaction	dispersion	New_Fold_14	0.162
Method 2	Naive	Genome + Metagenome + Interaction	dispersion	New_Fold_14	0.552
Method 1	Data-Driven	Genome + Metagenome + Interaction	dispersion	New_Fold_14	0.466
Method 1	Naive	Genome + Metagenome + Interaction	dispersion	New_Fold_14	0.51
Method 1	Weighted	Genome + Metagenome + Interaction	dispersion	New_Fold_14	0.503
Method 2	Naive	Metagenome Only	dispersion	New_Fold_14	0.417
Method 1	Naive	Metagenome Only	dispersion	New_Fold_14	0.529
Method 2	Weighted	Metagenome Only	dispersion	New_Fold_14	0.416
Method 1	Weighted	Metagenome Only	dispersion	New_Fold_14	0.526
Method 2	Data-Driven	Genome + Metagenome	dispersion	New_Fold_15	-0.133
Method 1	Data-Driven	Genome + Metagenome	dispersion	New_Fold_15	0.091
Method 2	Naive	Genome + Metagenome	dispersion	New_Fold_15	0.485
Method 1	Naive	Genome + Metagenome	dispersion	New_Fold_15	0.53
Method 2	Weighted	Genome + Metagenome	dispersion	New_Fold_15	0.482
Method 1	Weighted	Genome + Metagenome	dispersion	New_Fold_15	0.521
Method 2	Data-Driven	Metagenome Only	dispersion	New_Fold_15	-1.498
Method 1	Data-Driven	Metagenome Only	dispersion	New_Fold_15	-1.914
Genome	Genome	Genome Only	dispersion	New_Fold_15	0.275
Method 2	Data-Driven	Genome + Metagenome + Interaction	dispersion	New_Fold_15	0.117
Method 2	Naive	Genome + Metagenome + Interaction	dispersion	New_Fold_15	0.724
Method 2	Weighted	Genome + Metagenome + Interaction	dispersion	New_Fold_15	0.72
Method 1	Data-Driven	Genome + Metagenome + Interaction	dispersion	New_Fold_15	0.358
Method 1	Naive	Genome + Metagenome + Interaction	dispersion	New_Fold_15	0.508
Method 1	Weighted	Genome + Metagenome + Interaction	dispersion	New_Fold_15	0.5
Method 2	Naive	Metagenome Only	dispersion	New_Fold_15	0.513
Method 1	Naive	Metagenome Only	dispersion	New_Fold_15	0.63
Method 2	Weighted	Metagenome Only	dispersion	New_Fold_15	0.504
Method 1	Weighted	Metagenome Only	dispersion	New_Fold_15	0.611
Method 2	Data-Driven	Genome + Metagenome	dispersion	New_Fold_16	3.459
Method 1	Data-Driven	Genome + Metagenome	dispersion	New_Fold_16	3.459
Method 2	Naive	Genome + Metagenome	dispersion	New_Fold_16	0.268
Method 1	Naive	Genome + Metagenome	dispersion	New_Fold_16	0.278
Method 2	Weighted	Genome + Metagenome	dispersion	New_Fold_16	0.271
Method 1	Weighted	Genome + Metagenome	dispersion	New_Fold_16	0.286
Method 2	Data-Driven	Metagenome Only	dispersion	New_Fold_16	-168.012
Method 1	Data-Driven	Metagenome Only	dispersion	New_Fold_16	2380.69
Genome	Genome	Genome Only	dispersion	New_Fold_16	3.459
Method 2	Data-Driven	Genome + Metagenome + Interaction	dispersion	New_Fold_16	0.102
Method 2	Naive	Genome + Metagenome + Interaction	dispersion	New_Fold_16	0.153
Method 2	Weighted	Genome + Metagenome + Interaction	dispersion	New_Fold_16	0.159
Method 1	Data-Driven	Genome + Metagenome + Interaction	dispersion	New_Fold_16	0.51
Method 1	Naive	Genome + Metagenome + Interaction	dispersion	New_Fold_16	0.251
Method 1	Weighted	Genome + Metagenome + Interaction	dispersion	New_Fold_16	0.259
Method 2	Naive	Metagenome Only	dispersion	New_Fold_16	0.202
Method 1	Naive	Metagenome Only	dispersion	New_Fold_16	0.219
Method 2	Weighted	Metagenome Only	dispersion	New_Fold_16	0.201
Method 1	Weighted	Metagenome Only	dispersion	New_Fold_16	0.223
Method 2	Data-Driven	Genome + Metagenome	dispersion	New_Fold_17	-0.534
Method 1	Data-Driven	Genome + Metagenome	dispersion	New_Fold_17	-0.534
Method 2	Naive	Genome + Metagenome	dispersion	New_Fold_17	0.901
Method 1	Naive	Genome + Metagenome	dispersion	New_Fold_17	-0.561
Method 2	Weighted	Genome + Metagenome	dispersion	New_Fold_17	0.908
Method 1	Weighted	Genome + Metagenome	dispersion	New_Fold_17	-0.537
Method 2	Data-Driven	Metagenome Only	dispersion	New_Fold_17	4498.8
Method 1	Data-Driven	Metagenome Only	dispersion	New_Fold_17	-3113.86
Genome	Genome	Genome Only	dispersion	New_Fold_17	-0.534
Method 2	Data-Driven	Genome + Metagenome + Interaction	dispersion	New_Fold_17	-0.393
Method 2	Naive	Genome + Metagenome + Interaction	dispersion	New_Fold_17	0.599
Method 2	Weighted	Genome + Metagenome + Interaction	dispersion	New_Fold_17	0.598
Method 1	Data-Driven	Genome + Metagenome + Interaction	dispersion	New_Fold_17	-0.621
Method 1	Naive	Genome + Metagenome + Interaction	dispersion	New_Fold_17	0.523
Method 1	Weighted	Genome + Metagenome + Interaction	dispersion	New_Fold_17	0.508
Method 2	Naive	Metagenome Only	dispersion	New_Fold_17	1.136
Method 1	Naive	Metagenome Only	dispersion	New_Fold_17	213120
Method 2	Weighted	Metagenome Only	dispersion	New_Fold_17	1.16
Method 1	Weighted	Metagenome Only	dispersion	New_Fold_17	34608.7
Method 2	Data-Driven	Genome + Metagenome	dispersion	New_Fold_18	-0.076
Method 1	Data-Driven	Genome + Metagenome	dispersion	New_Fold_18	-0.076
Method 2	Naive	Genome + Metagenome	dispersion	New_Fold_18	0.267
Method 1	Naive	Genome + Metagenome	dispersion	New_Fold_18	-0.162
Method 2	Weighted	Genome + Metagenome	dispersion	New_Fold_18	0.258
Method 1	Weighted	Genome + Metagenome	dispersion	New_Fold_18	-0.155
Method 2	Data-Driven	Metagenome Only	dispersion	New_Fold_18	56816.5
Method 1	Data-Driven	Metagenome Only	dispersion	New_Fold_18	62447.4
Genome	Genome	Genome Only	dispersion	New_Fold_18	-0.076
Method 2	Data-Driven	Genome + Metagenome + Interaction	dispersion	New_Fold_18	0.042
Method 2	Naive	Genome + Metagenome + Interaction	dispersion	New_Fold_18	0.218
Method 2	Weighted	Genome + Metagenome + Interaction	dispersion	New_Fold_18	0.231
Method 1	Data-Driven	Genome + Metagenome + Interaction	dispersion	New_Fold_18	0.045
Method 1	Naive	Genome + Metagenome + Interaction	dispersion	New_Fold_18	0.094
Method 1	Weighted	Genome + Metagenome + Interaction	dispersion	New_Fold_18	0.093
Method 2	Naive	Metagenome Only	dispersion	New_Fold_18	0.757
Method 1	Naive	Metagenome Only	dispersion	New_Fold_18	167268
Method 2	Weighted	Metagenome Only	dispersion	New_Fold_18	0.805
Method 1	Weighted	Metagenome Only	dispersion	New_Fold_18	173077
Method 2	Data-Driven	Genome + Metagenome	dispersion	New_Fold_19	-0.914
Method 1	Data-Driven	Genome + Metagenome	dispersion	New_Fold_19	-0.601
Method 2	Naive	Genome + Metagenome	dispersion	New_Fold_19	0.057
Method 1	Naive	Genome + Metagenome	dispersion	New_Fold_19	0.036
Method 2	Weighted	Genome + Metagenome	dispersion	New_Fold_19	0.068
Method 1	Weighted	Genome + Metagenome	dispersion	New_Fold_19	0.049
Method 2	Data-Driven	Metagenome Only	dispersion	New_Fold_19	-0.978
Method 1	Data-Driven	Metagenome Only	dispersion	New_Fold_19	-0.655
Genome	Genome	Genome Only	dispersion	New_Fold_19	10.808
Method 2	Data-Driven	Genome + Metagenome + Interaction	dispersion	New_Fold_19	-0.854
Method 2	Naive	Genome + Metagenome + Interaction	dispersion	New_Fold_19	0.122
Method 2	Weighted	Genome + Metagenome + Interaction	dispersion	New_Fold_19	0.14
Method 1	Data-Driven	Genome + Metagenome + Interaction	dispersion	New_Fold_19	-0.468
Method 1	Naive	Genome + Metagenome + Interaction	dispersion	New_Fold_19	0.144
Method 1	Weighted	Genome + Metagenome + Interaction	dispersion	New_Fold_19	0.156
Method 2	Naive	Metagenome Only	dispersion	New_Fold_19	0.039
Method 1	Naive	Metagenome Only	dispersion	New_Fold_19	0.024
Method 2	Weighted	Metagenome Only	dispersion	New_Fold_19	0.037
Method 1	Weighted	Metagenome Only	dispersion	New_Fold_19	0.026
Method 2	Data-Driven	Genome + Metagenome	dispersion	New_Fold_1	3.686
Method 1	Data-Driven	Genome + Metagenome	dispersion	New_Fold_1	3.686
Method 2	Naive	Genome + Metagenome	dispersion	New_Fold_1	0.618
Method 1	Naive	Genome + Metagenome	dispersion	New_Fold_1	0.893
Method 2	Weighted	Genome + Metagenome	dispersion	New_Fold_1	0.622
Method 1	Weighted	Genome + Metagenome	dispersion	New_Fold_1	3.671
Method 2	Data-Driven	Metagenome Only	dispersion	New_Fold_1	-58386.4
Method 1	Data-Driven	Metagenome Only	dispersion	New_Fold_1	-28464.3
Genome	Genome	Genome Only	dispersion	New_Fold_1	3.686
Method 2	Data-Driven	Genome + Metagenome + Interaction	dispersion	New_Fold_1	1.896
Method 2	Naive	Genome + Metagenome + Interaction	dispersion	New_Fold_1	0.379
Method 2	Weighted	Genome + Metagenome + Interaction	dispersion	New_Fold_1	0.376
Method 1	Data-Driven	Genome + Metagenome + Interaction	dispersion	New_Fold_1	1.129
Method 1	Naive	Genome + Metagenome + Interaction	dispersion	New_Fold_1	0.374
Method 1	Weighted	Genome + Metagenome + Interaction	dispersion	New_Fold_1	0.396
Method 2	Naive	Metagenome Only	dispersion	New_Fold_1	0.564
Method 1	Naive	Metagenome Only	dispersion	New_Fold_1	0.803
Method 2	Weighted	Metagenome Only	dispersion	New_Fold_1	0.565
Method 1	Weighted	Metagenome Only	dispersion	New_Fold_1	53627
Method 2	Data-Driven	Genome + Metagenome	dispersion	New_Fold_20	-0.699
Method 1	Data-Driven	Genome + Metagenome	dispersion	New_Fold_20	-0.699
Method 2	Naive	Genome + Metagenome	dispersion	New_Fold_20	0.65
Method 1	Naive	Genome + Metagenome	dispersion	New_Fold_20	0.528
Method 2	Weighted	Genome + Metagenome	dispersion	New_Fold_20	0.651
Method 1	Weighted	Genome + Metagenome	dispersion	New_Fold_20	0.533
Method 2	Data-Driven	Metagenome Only	dispersion	New_Fold_20	65606.3
Method 1	Data-Driven	Metagenome Only	dispersion	New_Fold_20	205665
Genome	Genome	Genome Only	dispersion	New_Fold_20	-0.699
Method 2	Data-Driven	Genome + Metagenome + Interaction	dispersion	New_Fold_20	-0.553
Method 2	Naive	Genome + Metagenome + Interaction	dispersion	New_Fold_20	0.874
Method 2	Weighted	Genome + Metagenome + Interaction	dispersion	New_Fold_20	0.87
Method 1	Data-Driven	Genome + Metagenome + Interaction	dispersion	New_Fold_20	0.614
Method 1	Naive	Genome + Metagenome + Interaction	dispersion	New_Fold_20	0.637
Method 1	Weighted	Genome + Metagenome + Interaction	dispersion	New_Fold_20	0.643
Method 2	Naive	Metagenome Only	dispersion	New_Fold_20	0.993
Method 1	Naive	Metagenome Only	dispersion	New_Fold_20	0.911
Method 2	Weighted	Metagenome Only	dispersion	New_Fold_20	0.999
Method 1	Weighted	Metagenome Only	dispersion	New_Fold_20	0.923
Method 2	Data-Driven	Genome + Metagenome	dispersion	New_Fold_2	0.057
Method 1	Data-Driven	Genome + Metagenome	dispersion	New_Fold_2	0.081
Method 2	Naive	Genome + Metagenome	dispersion	New_Fold_2	0.098
Method 1	Naive	Genome + Metagenome	dispersion	New_Fold_2	0.067
Method 2	Weighted	Genome + Metagenome	dispersion	New_Fold_2	0.09
Method 1	Weighted	Genome + Metagenome	dispersion	New_Fold_2	0.061
Method 2	Data-Driven	Metagenome Only	dispersion	New_Fold_2	-0.037
Method 1	Data-Driven	Metagenome Only	dispersion	New_Fold_2	0.072
Genome	Genome	Genome Only	dispersion	New_Fold_2	0.095
Method 2	Data-Driven	Genome + Metagenome + Interaction	dispersion	New_Fold_2	0.048
Method 2	Naive	Genome + Metagenome + Interaction	dispersion	New_Fold_2	0.164
Method 1	Data-Driven	Genome + Metagenome + Interaction	dispersion	New_Fold_2	0.056
Method 1	Naive	Genome + Metagenome + Interaction	dispersion	New_Fold_2	0.121
Method 1	Weighted	Genome + Metagenome + Interaction	dispersion	New_Fold_2	0.115
Method 2	Naive	Metagenome Only	dispersion	New_Fold_2	0.132
Method 1	Naive	Metagenome Only	dispersion	New_Fold_2	0.107
Method 2	Weighted	Metagenome Only	dispersion	New_Fold_2	0.119
Method 1	Weighted	Metagenome Only	dispersion	New_Fold_2	0.096
Method 2	Data-Driven	Genome + Metagenome	dispersion	New_Fold_3	12.89
Method 1	Data-Driven	Genome + Metagenome	dispersion	New_Fold_3	12.891
Method 2	Naive	Genome + Metagenome	dispersion	New_Fold_3	1.005
Method 1	Naive	Genome + Metagenome	dispersion	New_Fold_3	12.449
Method 2	Weighted	Genome + Metagenome	dispersion	New_Fold_3	1.054
Method 1	Weighted	Genome + Metagenome	dispersion	New_Fold_3	12.552
Method 2	Data-Driven	Metagenome Only	dispersion	New_Fold_3	-4710.53
Method 1	Data-Driven	Metagenome Only	dispersion	New_Fold_3	5196.1
Genome	Genome	Genome Only	dispersion	New_Fold_3	12.89
Method 2	Data-Driven	Genome + Metagenome + Interaction	dispersion	New_Fold_3	1.727
Method 2	Naive	Genome + Metagenome + Interaction	dispersion	New_Fold_3	0.629
Method 2	Weighted	Genome + Metagenome + Interaction	dispersion	New_Fold_3	0.656
Method 1	Data-Driven	Genome + Metagenome + Interaction	dispersion	New_Fold_3	2.002
Method 1	Naive	Genome + Metagenome + Interaction	dispersion	New_Fold_3	1.251
Method 1	Weighted	Genome + Metagenome + Interaction	dispersion	New_Fold_3	1.315
Method 2	Naive	Metagenome Only	dispersion	New_Fold_3	0.993
Method 1	Naive	Metagenome Only	dispersion	New_Fold_3	63951.9
Method 2	Weighted	Metagenome Only	dispersion	New_Fold_3	1.03
Method 1	Weighted	Metagenome Only	dispersion	New_Fold_3	61930.8
Method 2	Data-Driven	Genome + Metagenome	dispersion	New_Fold_4	-0.086
Method 1	Data-Driven	Genome + Metagenome	dispersion	New_Fold_4	0.311
Method 2	Naive	Genome + Metagenome	dispersion	New_Fold_4	0.427
Method 1	Naive	Genome + Metagenome	dispersion	New_Fold_4	0.482
Method 2	Weighted	Genome + Metagenome	dispersion	New_Fold_4	0.445
Method 1	Weighted	Genome + Metagenome	dispersion	New_Fold_4	0.487
Method 2	Data-Driven	Metagenome Only	dispersion	New_Fold_4	-1.841
Method 1	Data-Driven	Metagenome Only	dispersion	New_Fold_4	-1.831
Genome	Genome	Genome Only	dispersion	New_Fold_4	0.466
Method 2	Data-Driven	Genome + Metagenome + Interaction	dispersion	New_Fold_4	0.051
Method 2	Naive	Genome + Metagenome + Interaction	dispersion	New_Fold_4	0.515
Method 2	Weighted	Genome + Metagenome + Interaction	dispersion	New_Fold_4	0.531
Method 1	Data-Driven	Genome + Metagenome + Interaction	dispersion	New_Fold_4	0.529
Method 1	Naive	Genome + Metagenome + Interaction	dispersion	New_Fold_4	0.582
Method 1	Weighted	Genome + Metagenome + Interaction	dispersion	New_Fold_4	0.589
Method 2	Naive	Metagenome Only	dispersion	New_Fold_4	0.327
Method 1	Naive	Metagenome Only	dispersion	New_Fold_4	0.424
Method 2	Weighted	Metagenome Only	dispersion	New_Fold_4	0.345
Method 1	Weighted	Metagenome Only	dispersion	New_Fold_4	0.234
Method 2	Data-Driven	Genome + Metagenome	dispersion	New_Fold_5	0.518
Method 1	Data-Driven	Genome + Metagenome	dispersion	New_Fold_5	0.518
Method 2	Naive	Genome + Metagenome	dispersion	New_Fold_5	0.175
Method 1	Naive	Genome + Metagenome	dispersion	New_Fold_5	0.001
Method 2	Weighted	Genome + Metagenome	dispersion	New_Fold_5	0.184
Method 1	Weighted	Genome + Metagenome	dispersion	New_Fold_5	0.001
Method 2	Data-Driven	Metagenome Only	dispersion	New_Fold_5	-46171.5
Method 1	Data-Driven	Metagenome Only	dispersion	New_Fold_5	-29602.6
Genome	Genome	Genome Only	dispersion	New_Fold_5	0.518
Method 2	Data-Driven	Genome + Metagenome + Interaction	dispersion	New_Fold_5	0.53
Method 1	Data-Driven	Genome + Metagenome + Interaction	dispersion	New_Fold_5	0.458
Method 1	Naive	Genome + Metagenome + Interaction	dispersion	New_Fold_5	0.018
Method 1	Weighted	Genome + Metagenome + Interaction	dispersion	New_Fold_5	0.018
Method 2	Naive	Metagenome Only	dispersion	New_Fold_5	0.197
Method 1	Naive	Metagenome Only	dispersion	New_Fold_5	-0.006
Method 2	Weighted	Metagenome Only	dispersion	New_Fold_5	0.207
Method 1	Weighted	Metagenome Only	dispersion	New_Fold_5	-0.011
Method 2	Data-Driven	Genome + Metagenome	dispersion	New_Fold_6	-0.214
Method 1	Data-Driven	Genome + Metagenome	dispersion	New_Fold_6	0.734
Method 2	Naive	Genome + Metagenome	dispersion	New_Fold_6	0.889
Method 1	Naive	Genome + Metagenome	dispersion	New_Fold_6	1.2
Method 2	Weighted	Genome + Metagenome	dispersion	New_Fold_6	0.905
Method 1	Weighted	Genome + Metagenome	dispersion	New_Fold_6	1.245
Method 2	Data-Driven	Metagenome Only	dispersion	New_Fold_6	-3.73
Method 1	Data-Driven	Metagenome Only	dispersion	New_Fold_6	-37.007
Genome	Genome	Genome Only	dispersion	New_Fold_6	0.734
Method 2	Data-Driven	Genome + Metagenome + Interaction	dispersion	New_Fold_6	0.066
Method 2	Naive	Genome + Metagenome + Interaction	dispersion	New_Fold_6	0.996
Method 2	Weighted	Genome + Metagenome + Interaction	dispersion	New_Fold_6	1.01
Method 1	Data-Driven	Genome + Metagenome + Interaction	dispersion	New_Fold_6	0.89
Method 1	Naive	Genome + Metagenome + Interaction	dispersion	New_Fold_6	1.398
Method 1	Weighted	Genome + Metagenome + Interaction	dispersion	New_Fold_6	1.448
Method 2	Naive	Metagenome Only	dispersion	New_Fold_6	0.93
Method 1	Naive	Metagenome Only	dispersion	New_Fold_6	1.183
Method 2	Weighted	Metagenome Only	dispersion	New_Fold_6	0.95
Method 1	Weighted	Metagenome Only	dispersion	New_Fold_6	1.24
Method 2	Data-Driven	Genome + Metagenome	dispersion	New_Fold_7	0.444
Method 1	Data-Driven	Genome + Metagenome	dispersion	New_Fold_7	0.787
Method 2	Naive	Genome + Metagenome	dispersion	New_Fold_7	0.523
Method 1	Naive	Genome + Metagenome	dispersion	New_Fold_7	0.727
Method 2	Weighted	Genome + Metagenome	dispersion	New_Fold_7	0.528
Method 1	Weighted	Genome + Metagenome	dispersion	New_Fold_7	0.735
Method 2	Data-Driven	Metagenome Only	dispersion	New_Fold_7	0.479
Method 1	Data-Driven	Metagenome Only	dispersion	New_Fold_7	0.809
Genome	Genome	Genome Only	dispersion	New_Fold_7	894185
Method 2	Data-Driven	Genome + Metagenome + Interaction	dispersion	New_Fold_7	0.404
Method 2	Naive	Genome + Metagenome + Interaction	dispersion	New_Fold_7	0.778
Method 2	Weighted	Genome + Metagenome + Interaction	dispersion	New_Fold_7	0.775
Method 1	Data-Driven	Genome + Metagenome + Interaction	dispersion	New_Fold_7	0.659
Method 1	Naive	Genome + Metagenome + Interaction	dispersion	New_Fold_7	0.859
Method 1	Weighted	Genome + Metagenome + Interaction	dispersion	New_Fold_7	0.863
Method 2	Naive	Metagenome Only	dispersion	New_Fold_7	0.54
Method 1	Naive	Metagenome Only	dispersion	New_Fold_7	0.743
Method 2	Weighted	Metagenome Only	dispersion	New_Fold_7	0.54
Method 1	Weighted	Metagenome Only	dispersion	New_Fold_7	0.749
Method 2	Data-Driven	Genome + Metagenome	dispersion	New_Fold_8	0.751
Method 1	Data-Driven	Genome + Metagenome	dispersion	New_Fold_8	0.751
Method 2	Naive	Genome + Metagenome	dispersion	New_Fold_8	-0.042
Method 1	Naive	Genome + Metagenome	dispersion	New_Fold_8	-0.028
Method 2	Weighted	Genome + Metagenome	dispersion	New_Fold_8	-0.044
Method 1	Weighted	Genome + Metagenome	dispersion	New_Fold_8	-0.024
Method 2	Data-Driven	Metagenome Only	dispersion	New_Fold_8	63056.9
Method 1	Data-Driven	Metagenome Only	dispersion	New_Fold_8	88179.6
Genome	Genome	Genome Only	dispersion	New_Fold_8	0.751
Method 2	Data-Driven	Genome + Metagenome + Interaction	dispersion	New_Fold_8	1.19
Method 2	Naive	Genome + Metagenome + Interaction	dispersion	New_Fold_8	-0.007
Method 2	Weighted	Genome + Metagenome + Interaction	dispersion	New_Fold_8	-0.011
Method 1	Data-Driven	Genome + Metagenome + Interaction	dispersion	New_Fold_8	0.687
Method 1	Naive	Genome + Metagenome + Interaction	dispersion	New_Fold_8	-0.003
Method 1	Weighted	Genome + Metagenome + Interaction	dispersion	New_Fold_8	0
Method 2	Naive	Metagenome Only	dispersion	New_Fold_8	-0.114
Method 1	Naive	Metagenome Only	dispersion	New_Fold_8	-0.083
Method 2	Weighted	Metagenome Only	dispersion	New_Fold_8	-0.12
Method 1	Weighted	Metagenome Only	dispersion	New_Fold_8	-0.081
Method 2	Data-Driven	Genome + Metagenome	dispersion	New_Fold_9	0.303
Method 1	Data-Driven	Genome + Metagenome	dispersion	New_Fold_9	0.303
Method 2	Naive	Genome + Metagenome	dispersion	New_Fold_9	0.46
Method 1	Naive	Genome + Metagenome	dispersion	New_Fold_9	0.26
Method 2	Weighted	Genome + Metagenome	dispersion	New_Fold_9	0.468
Method 1	Weighted	Genome + Metagenome	dispersion	New_Fold_9	0.267
Method 2	Data-Driven	Metagenome Only	dispersion	New_Fold_9	31393.3
Method 1	Data-Driven	Metagenome Only	dispersion	New_Fold_9	3063.44
Genome	Genome	Genome Only	dispersion	New_Fold_9	0.303
Method 2	Data-Driven	Genome + Metagenome + Interaction	dispersion	New_Fold_9	0.275
Method 2	Naive	Genome + Metagenome + Interaction	dispersion	New_Fold_9	0.657
Method 1	Data-Driven	Genome + Metagenome + Interaction	dispersion	New_Fold_9	0.266
Method 1	Naive	Genome + Metagenome + Interaction	dispersion	New_Fold_9	0.509
Method 1	Weighted	Genome + Metagenome + Interaction	dispersion	New_Fold_9	0.506
Method 2	Naive	Metagenome Only	dispersion	New_Fold_9	0.664
Method 1	Naive	Metagenome Only	dispersion	New_Fold_9	91359.8
Method 2	Weighted	Metagenome Only	dispersion	New_Fold_9	0.686
Method 1	Weighted	Metagenome Only	dispersion	New_Fold_9	154667

## Sheet: Table S13
Prediction Accuracy of Each Component of Each Fold for Average Daily Dry Matter Intake for the leave-one-diet-out cross-validation
MRM	adjustment	complexity	Effect	Fold_in_Test	Correlation
Method 2	Data-Driven	Genome + Metagenome	animal_effect	Not_HGD1_train	0.16
Method 2	Data-Driven	Genome + Metagenome	EBV	Not_HGD1_train	0.12
Method 2	Data-Driven	Genome + Metagenome	EMV	Not_HGD1_train	0.11
Method 1	Data-Driven	Genome + Metagenome	animal_effect	Not_HGD1_train	0.13
Method 1	Data-Driven	Genome + Metagenome	EBV	Not_HGD1_train	0.12
Method 1	Data-Driven	Genome + Metagenome	EMV	Not_HGD1_train	0.04
Method 2	Naive	Genome + Metagenome	animal_effect	Not_HGD1_train	0.15
Method 2	Naive	Genome + Metagenome	EBV	Not_HGD1_train	0.11
Method 2	Naive	Genome + Metagenome	EMV	Not_HGD1_train	0.09
Method 1	Naive	Genome + Metagenome	animal_effect	Not_HGD1_train	0.15
Method 1	Naive	Genome + Metagenome	EBV	Not_HGD1_train	0.11
Method 1	Naive	Genome + Metagenome	EMV	Not_HGD1_train	0.12
Method 2	Weighted	Genome + Metagenome	animal_effect	Not_HGD1_train	0.15
Method 2	Weighted	Genome + Metagenome	EBV	Not_HGD1_train	0.11
Method 2	Weighted	Genome + Metagenome	EMV	Not_HGD1_train	0.09
Method 1	Weighted	Genome + Metagenome	animal_effect	Not_HGD1_train	0.16
Method 1	Weighted	Genome + Metagenome	EBV	Not_HGD1_train	0.11
Method 1	Weighted	Genome + Metagenome	EMV	Not_HGD1_train	0.12
Method 2	Data-Driven	Metagenome Only	animal_effect	Not_HGD1_train	0.1
Method 2	Data-Driven	Metagenome Only	EMV	Not_HGD1_train	0.1
Method 1	Data-Driven	Metagenome Only	animal_effect	Not_HGD1_train	0.03
Method 1	Data-Driven	Metagenome Only	EMV	Not_HGD1_train	0.03
Genome	Genome	Genome Only	animal_effect	Not_HGD1_train	0.11
Genome	Genome	Genome Only	EBV	Not_HGD1_train	0.11
Method 2	Data-Driven	Genome + Metagenome + Interaction	animal_effect	Not_HGD1_train	0.16
Method 2	Data-Driven	Genome + Metagenome + Interaction	EBV	Not_HGD1_train	0.12
Method 2	Data-Driven	Genome + Metagenome + Interaction	EMV	Not_HGD1_train	0.11
Method 2	Data-Driven	Genome + Metagenome + Interaction	EIV	Not_HGD1_train	0.04
Method 2	Naive	Genome + Metagenome + Interaction	animal_effect	Not_HGD1_train	0.14
Method 2	Naive	Genome + Metagenome + Interaction	EBV	Not_HGD1_train	0.11
Method 2	Naive	Genome + Metagenome + Interaction	EMV	Not_HGD1_train	0.09
Method 2	Naive	Genome + Metagenome + Interaction	EIV	Not_HGD1_train	0.08
Method 2	Weighted	Genome + Metagenome + Interaction	animal_effect	Not_HGD1_train	0.15
Method 2	Weighted	Genome + Metagenome + Interaction	EBV	Not_HGD1_train	0.11
Method 2	Weighted	Genome + Metagenome + Interaction	EMV	Not_HGD1_train	0.09
Method 2	Weighted	Genome + Metagenome + Interaction	EIV	Not_HGD1_train	0.08
Method 1	Data-Driven	Genome + Metagenome + Interaction	animal_effect	Not_HGD1_train	0.13
Method 1	Data-Driven	Genome + Metagenome + Interaction	EBV	Not_HGD1_train	0.12
Method 1	Data-Driven	Genome + Metagenome + Interaction	EMV	Not_HGD1_train	0.04
Method 1	Data-Driven	Genome + Metagenome + Interaction	EIV	Not_HGD1_train	-0.02
Method 1	Naive	Genome + Metagenome + Interaction	animal_effect	Not_HGD1_train	0.18
Method 1	Naive	Genome + Metagenome + Interaction	EBV	Not_HGD1_train	0.12
Method 1	Naive	Genome + Metagenome + Interaction	EMV	Not_HGD1_train	0.12
Method 1	Naive	Genome + Metagenome + Interaction	EIV	Not_HGD1_train	0.06
Method 1	Weighted	Genome + Metagenome + Interaction	animal_effect	Not_HGD1_train	0.18
Method 1	Weighted	Genome + Metagenome + Interaction	EBV	Not_HGD1_train	0.12
Method 1	Weighted	Genome + Metagenome + Interaction	EMV	Not_HGD1_train	0.12
Method 1	Weighted	Genome + Metagenome + Interaction	EIV	Not_HGD1_train	0.06
Method 2	Naive	Metagenome Only	animal_effect	Not_HGD1_train	0.09
Method 2	Naive	Metagenome Only	EMV	Not_HGD1_train	0.09
Method 1	Naive	Metagenome Only	animal_effect	Not_HGD1_train	0.11
Method 1	Naive	Metagenome Only	EMV	Not_HGD1_train	0.11
Method 2	Weighted	Metagenome Only	animal_effect	Not_HGD1_train	0.09
Method 2	Weighted	Metagenome Only	EMV	Not_HGD1_train	0.09
Method 1	Weighted	Metagenome Only	animal_effect	Not_HGD1_train	0.11
Method 1	Weighted	Metagenome Only	EMV	Not_HGD1_train	0.11
Method 2	Data-Driven	Genome + Metagenome	animal_effect	Not_HGD2_train	0.04
Method 2	Data-Driven	Genome + Metagenome	EBV	Not_HGD2_train	0.08
Method 2	Data-Driven	Genome + Metagenome	EMV	Not_HGD2_train	-0.04
Method 1	Data-Driven	Genome + Metagenome	animal_effect	Not_HGD2_train	0.04
Method 1	Data-Driven	Genome + Metagenome	EBV	Not_HGD2_train	0.08
Method 1	Data-Driven	Genome + Metagenome	EMV	Not_HGD2_train	-0.04
Method 2	Naive	Genome + Metagenome	animal_effect	Not_HGD2_train	0.05
Method 2	Naive	Genome + Metagenome	EBV	Not_HGD2_train	0.08
Method 2	Naive	Genome + Metagenome	EMV	Not_HGD2_train	-0.04
Method 1	Naive	Genome + Metagenome	animal_effect	Not_HGD2_train	0.05
Method 1	Naive	Genome + Metagenome	EBV	Not_HGD2_train	0.08
Method 1	Naive	Genome + Metagenome	EMV	Not_HGD2_train	-0.04
Method 2	Weighted	Genome + Metagenome	animal_effect	Not_HGD2_train	0.05
Method 2	Weighted	Genome + Metagenome	EBV	Not_HGD2_train	0.08
Method 2	Weighted	Genome + Metagenome	EMV	Not_HGD2_train	-0.04
Method 1	Weighted	Genome + Metagenome	animal_effect	Not_HGD2_train	0.05
Method 1	Weighted	Genome + Metagenome	EBV	Not_HGD2_train	0.08
Method 1	Weighted	Genome + Metagenome	EMV	Not_HGD2_train	-0.04
Method 2	Data-Driven	Metagenome Only	animal_effect	Not_HGD2_train	-0.06
Method 2	Data-Driven	Metagenome Only	EMV	Not_HGD2_train	-0.06
Method 1	Data-Driven	Metagenome Only	animal_effect	Not_HGD2_train	-0.06
Method 1	Data-Driven	Metagenome Only	EMV	Not_HGD2_train	-0.06
Genome	Genome	Genome Only	animal_effect	Not_HGD2_train	0.05
Genome	Genome	Genome Only	EBV	Not_HGD2_train	0.05
Method 2	Data-Driven	Genome + Metagenome + Interaction	animal_effect	Not_HGD2_train	0.04
Method 2	Data-Driven	Genome + Metagenome + Interaction	EBV	Not_HGD2_train	0.08
Method 2	Data-Driven	Genome + Metagenome + Interaction	EMV	Not_HGD2_train	-0.04
Method 2	Data-Driven	Genome + Metagenome + Interaction	EIV	Not_HGD2_train	0.01
Method 2	Naive	Genome + Metagenome + Interaction	animal_effect	Not_HGD2_train	0.06
Method 2	Naive	Genome + Metagenome + Interaction	EBV	Not_HGD2_train	0.08
Method 2	Naive	Genome + Metagenome + Interaction	EMV	Not_HGD2_train	-0.04
Method 2	Naive	Genome + Metagenome + Interaction	EIV	Not_HGD2_train	0.08
Method 2	Weighted	Genome + Metagenome + Interaction	animal_effect	Not_HGD2_train	0.06
Method 2	Weighted	Genome + Metagenome + Interaction	EBV	Not_HGD2_train	0.08
Method 2	Weighted	Genome + Metagenome + Interaction	EMV	Not_HGD2_train	-0.04
Method 2	Weighted	Genome + Metagenome + Interaction	EIV	Not_HGD2_train	0.08
Method 1	Data-Driven	Genome + Metagenome + Interaction	animal_effect	Not_HGD2_train	0.04
Method 1	Data-Driven	Genome + Metagenome + Interaction	EBV	Not_HGD2_train	0.08
Method 1	Data-Driven	Genome + Metagenome + Interaction	EMV	Not_HGD2_train	-0.04
Method 1	Data-Driven	Genome + Metagenome + Interaction	EIV	Not_HGD2_train	-0.01
Method 1	Naive	Genome + Metagenome + Interaction	animal_effect	Not_HGD2_train	0.06
Method 1	Naive	Genome + Metagenome + Interaction	EBV	Not_HGD2_train	0.07
Method 1	Naive	Genome + Metagenome + Interaction	EMV	Not_HGD2_train	-0.04
Method 1	Naive	Genome + Metagenome + Interaction	EIV	Not_HGD2_train	0.08
Method 1	Weighted	Genome + Metagenome + Interaction	animal_effect	Not_HGD2_train	0.06
Method 1	Weighted	Genome + Metagenome + Interaction	EBV	Not_HGD2_train	0.07
Method 1	Weighted	Genome + Metagenome + Interaction	EMV	Not_HGD2_train	-0.04
Method 1	Weighted	Genome + Metagenome + Interaction	EIV	Not_HGD2_train	0.08
Method 2	Naive	Metagenome Only	animal_effect	Not_HGD2_train	-0.05
Method 2	Naive	Metagenome Only	EMV	Not_HGD2_train	-0.05
Method 1	Naive	Metagenome Only	animal_effect	Not_HGD2_train	-0.06
Method 1	Naive	Metagenome Only	EMV	Not_HGD2_train	-0.06
Method 2	Weighted	Metagenome Only	animal_effect	Not_HGD2_train	-0.05
Method 2	Weighted	Metagenome Only	EMV	Not_HGD2_train	-0.05
Method 1	Weighted	Metagenome Only	animal_effect	Not_HGD2_train	-0.06
Method 1	Weighted	Metagenome Only	EMV	Not_HGD2_train	-0.06
Method 2	Data-Driven	Genome + Metagenome	animal_effect	Not_MD01_train	0.03
Method 2	Data-Driven	Genome + Metagenome	EBV	Not_MD01_train	0.03
Method 2	Data-Driven	Genome + Metagenome	EMV	Not_MD01_train	0.2
Method 1	Data-Driven	Genome + Metagenome	animal_effect	Not_MD01_train	0.03
Method 1	Data-Driven	Genome + Metagenome	EBV	Not_MD01_train	0.03
Method 1	Data-Driven	Genome + Metagenome	EMV	Not_MD01_train	0.26
Method 2	Naive	Genome + Metagenome	animal_effect	Not_MD01_train	0.12
Method 2	Naive	Genome + Metagenome	EBV	Not_MD01_train	0.03
Method 2	Naive	Genome + Metagenome	EMV	Not_MD01_train	0.27
Method 1	Naive	Genome + Metagenome	animal_effect	Not_MD01_train	0.08
Method 1	Naive	Genome + Metagenome	EBV	Not_MD01_train	0.03
Method 1	Naive	Genome + Metagenome	EMV	Not_MD01_train	0.18
Method 2	Weighted	Genome + Metagenome	animal_effect	Not_MD01_train	0.12
Method 2	Weighted	Genome + Metagenome	EBV	Not_MD01_train	0.03
Method 2	Weighted	Genome + Metagenome	EMV	Not_MD01_train	0.27
Method 1	Weighted	Genome + Metagenome	animal_effect	Not_MD01_train	0.08
Method 1	Weighted	Genome + Metagenome	EBV	Not_MD01_train	0.03
Method 1	Weighted	Genome + Metagenome	EMV	Not_MD01_train	0.17
Method 2	Data-Driven	Metagenome Only	animal_effect	Not_MD01_train	0.2
Method 2	Data-Driven	Metagenome Only	EMV	Not_MD01_train	0.2
Method 1	Data-Driven	Metagenome Only	animal_effect	Not_MD01_train	0.27
Method 1	Data-Driven	Metagenome Only	EMV	Not_MD01_train	0.27
Genome	Genome	Genome Only	animal_effect	Not_MD01_train	0.03
Genome	Genome	Genome Only	EBV	Not_MD01_train	0.03
Method 2	Data-Driven	Genome + Metagenome + Interaction	animal_effect	Not_MD01_train	0.03
Method 2	Data-Driven	Genome + Metagenome + Interaction	EBV	Not_MD01_train	0.03
Method 2	Data-Driven	Genome + Metagenome + Interaction	EMV	Not_MD01_train	0.2
Method 2	Data-Driven	Genome + Metagenome + Interaction	EIV	Not_MD01_train	-0.04
Method 2	Naive	Genome + Metagenome + Interaction	animal_effect	Not_MD01_train	0.12
Method 2	Naive	Genome + Metagenome + Interaction	EBV	Not_MD01_train	0.03
Method 2	Naive	Genome + Metagenome + Interaction	EMV	Not_MD01_train	0.27
Method 2	Naive	Genome + Metagenome + Interaction	EIV	Not_MD01_train	0.14
Method 2	Weighted	Genome + Metagenome + Interaction	animal_effect	Not_MD01_train	0.12
Method 2	Weighted	Genome + Metagenome + Interaction	EBV	Not_MD01_train	0.03
Method 2	Weighted	Genome + Metagenome + Interaction	EMV	Not_MD01_train	0.27
Method 2	Weighted	Genome + Metagenome + Interaction	EIV	Not_MD01_train	0.14
Method 1	Data-Driven	Genome + Metagenome + Interaction	animal_effect	Not_MD01_train	0.03
Method 1	Data-Driven	Genome + Metagenome + Interaction	EBV	Not_MD01_train	0.03
Method 1	Data-Driven	Genome + Metagenome + Interaction	EMV	Not_MD01_train	0.26
Method 1	Data-Driven	Genome + Metagenome + Interaction	EIV	Not_MD01_train	0.01
Method 1	Naive	Genome + Metagenome + Interaction	animal_effect	Not_MD01_train	0.1
Method 1	Naive	Genome + Metagenome + Interaction	EBV	Not_MD01_train	0.03
Method 1	Naive	Genome + Metagenome + Interaction	EMV	Not_MD01_train	0.13
Method 1	Naive	Genome + Metagenome + Interaction	EIV	Not_MD01_train	0.15
Method 1	Weighted	Genome + Metagenome + Interaction	animal_effect	Not_MD01_train	0.1
Method 1	Weighted	Genome + Metagenome + Interaction	EBV	Not_MD01_train	0.03
Method 1	Weighted	Genome + Metagenome + Interaction	EMV	Not_MD01_train	0.11
Method 1	Weighted	Genome + Metagenome + Interaction	EIV	Not_MD01_train	0.15
Method 2	Naive	Metagenome Only	animal_effect	Not_MD01_train	0.26
Method 2	Naive	Metagenome Only	EMV	Not_MD01_train	0.26
Method 1	Naive	Metagenome Only	animal_effect	Not_MD01_train	0.16
Method 1	Naive	Metagenome Only	EMV	Not_MD01_train	0.16
Method 2	Weighted	Metagenome Only	animal_effect	Not_MD01_train	0.26
Method 2	Weighted	Metagenome Only	EMV	Not_MD01_train	0.26
Method 1	Weighted	Metagenome Only	animal_effect	Not_MD01_train	0.15
Method 1	Weighted	Metagenome Only	EMV	Not_MD01_train	0.15
Method 2	Data-Driven	Genome + Metagenome	animal_effect	Not_ME01_train	0.21
Method 2	Data-Driven	Genome + Metagenome	EBV	Not_ME01_train	0.17
Method 2	Data-Driven	Genome + Metagenome	EMV	Not_ME01_train	0.15
Method 1	Data-Driven	Genome + Metagenome	animal_effect	Not_ME01_train	0.21
Method 1	Data-Driven	Genome + Metagenome	EBV	Not_ME01_train	0.18
Method 1	Data-Driven	Genome + Metagenome	EMV	Not_ME01_train	0.14
Method 2	Naive	Genome + Metagenome	animal_effect	Not_ME01_train	0.27
Method 2	Naive	Genome + Metagenome	EBV	Not_ME01_train	0.17
Method 2	Naive	Genome + Metagenome	EMV	Not_ME01_train	0.23
Method 1	Naive	Genome + Metagenome	animal_effect	Not_ME01_train	0.25
Method 1	Naive	Genome + Metagenome	EBV	Not_ME01_train	0.17
Method 1	Naive	Genome + Metagenome	EMV	Not_ME01_train	0.2
Method 2	Weighted	Genome + Metagenome	animal_effect	Not_ME01_train	0.27
Method 2	Weighted	Genome + Metagenome	EBV	Not_ME01_train	0.17
Method 2	Weighted	Genome + Metagenome	EMV	Not_ME01_train	0.23
Method 1	Weighted	Genome + Metagenome	animal_effect	Not_ME01_train	0.25
Method 1	Weighted	Genome + Metagenome	EBV	Not_ME01_train	0.17
Method 1	Weighted	Genome + Metagenome	EMV	Not_ME01_train	0.2
Method 2	Data-Driven	Metagenome Only	animal_effect	Not_ME01_train	0.13
Method 2	Data-Driven	Metagenome Only	EMV	Not_ME01_train	0.13
Method 1	Data-Driven	Metagenome Only	animal_effect	Not_ME01_train	0.13
Method 1	Data-Driven	Metagenome Only	EMV	Not_ME01_train	0.13
Genome	Genome	Genome Only	animal_effect	Not_ME01_train	0.17
Genome	Genome	Genome Only	EBV	Not_ME01_train	0.17
Method 2	Data-Driven	Genome + Metagenome + Interaction	animal_effect	Not_ME01_train	0.21
Method 2	Data-Driven	Genome + Metagenome + Interaction	EBV	Not_ME01_train	0.17
Method 2	Data-Driven	Genome + Metagenome + Interaction	EMV	Not_ME01_train	0.15
Method 2	Data-Driven	Genome + Metagenome + Interaction	EIV	Not_ME01_train	-0.08
Method 2	Naive	Genome + Metagenome + Interaction	animal_effect	Not_ME01_train	0.27
Method 2	Naive	Genome + Metagenome + Interaction	EBV	Not_ME01_train	0.17
Method 2	Naive	Genome + Metagenome + Interaction	EMV	Not_ME01_train	0.23
Method 2	Naive	Genome + Metagenome + Interaction	EIV	Not_ME01_train	0.09
Method 2	Weighted	Genome + Metagenome + Interaction	animal_effect	Not_ME01_train	0.27
Method 2	Weighted	Genome + Metagenome + Interaction	EBV	Not_ME01_train	0.17
Method 2	Weighted	Genome + Metagenome + Interaction	EMV	Not_ME01_train	0.23
Method 2	Weighted	Genome + Metagenome + Interaction	EIV	Not_ME01_train	0.09
Method 1	Data-Driven	Genome + Metagenome + Interaction	animal_effect	Not_ME01_train	0.21
Method 1	Data-Driven	Genome + Metagenome + Interaction	EBV	Not_ME01_train	0.18
Method 1	Data-Driven	Genome + Metagenome + Interaction	EMV	Not_ME01_train	0.14
Method 1	Data-Driven	Genome + Metagenome + Interaction	EIV	Not_ME01_train	-0.04
Method 1	Naive	Genome + Metagenome + Interaction	animal_effect	Not_ME01_train	0.23
Method 1	Naive	Genome + Metagenome + Interaction	EBV	Not_ME01_train	0.17
Method 1	Naive	Genome + Metagenome + Interaction	EMV	Not_ME01_train	0.17
Method 1	Naive	Genome + Metagenome + Interaction	EIV	Not_ME01_train	0.06
Method 1	Weighted	Genome + Metagenome + Interaction	animal_effect	Not_ME01_train	0.23
Method 1	Weighted	Genome + Metagenome + Interaction	EBV	Not_ME01_train	0.17
Method 1	Weighted	Genome + Metagenome + Interaction	EMV	Not_ME01_train	0.17
Method 1	Weighted	Genome + Metagenome + Interaction	EIV	Not_ME01_train	0.06
Method 2	Naive	Metagenome Only	animal_effect	Not_ME01_train	0.22
Method 2	Naive	Metagenome Only	EMV	Not_ME01_train	0.22
Method 1	Naive	Metagenome Only	animal_effect	Not_ME01_train	0.19
Method 1	Naive	Metagenome Only	EMV	Not_ME01_train	0.19
Method 2	Weighted	Metagenome Only	animal_effect	Not_ME01_train	0.22
Method 2	Weighted	Metagenome Only	EMV	Not_ME01_train	0.22
Method 1	Weighted	Metagenome Only	animal_effect	Not_ME01_train	0.19
Method 1	Weighted	Metagenome Only	EMV	Not_ME01_train	0.19

## Sheet: Table S14
Prediction Accuracy of Each Component of Each Fold for Average Daily Gain for the leave-one-diet-out cross-validation
MRM	adjustment	complexity	Effect	Fold_in_Test	Correlation
Method 2	Data-Driven	Genome + Metagenome	animal_effect	Not_HGD1_train	0.16
Method 2	Data-Driven	Genome + Metagenome	EBV	Not_HGD1_train	0.12
Method 2	Data-Driven	Genome + Metagenome	EMV	Not_HGD1_train	0.11
Method 1	Data-Driven	Genome + Metagenome	animal_effect	Not_HGD1_train	0.13
Method 1	Data-Driven	Genome + Metagenome	EBV	Not_HGD1_train	0.12
Method 1	Data-Driven	Genome + Metagenome	EMV	Not_HGD1_train	0.04
Method 2	Naive	Genome + Metagenome	animal_effect	Not_HGD1_train	0.15
Method 2	Naive	Genome + Metagenome	EBV	Not_HGD1_train	0.11
Method 2	Naive	Genome + Metagenome	EMV	Not_HGD1_train	0.09
Method 1	Naive	Genome + Metagenome	animal_effect	Not_HGD1_train	0.15
Method 1	Naive	Genome + Metagenome	EBV	Not_HGD1_train	0.11
Method 1	Naive	Genome + Metagenome	EMV	Not_HGD1_train	0.12
Method 2	Weighted	Genome + Metagenome	animal_effect	Not_HGD1_train	0.15
Method 2	Weighted	Genome + Metagenome	EBV	Not_HGD1_train	0.11
Method 2	Weighted	Genome + Metagenome	EMV	Not_HGD1_train	0.09
Method 1	Weighted	Genome + Metagenome	animal_effect	Not_HGD1_train	0.16
Method 1	Weighted	Genome + Metagenome	EBV	Not_HGD1_train	0.11
Method 1	Weighted	Genome + Metagenome	EMV	Not_HGD1_train	0.12
Method 2	Data-Driven	Metagenome Only	animal_effect	Not_HGD1_train	0.1
Method 2	Data-Driven	Metagenome Only	EMV	Not_HGD1_train	0.1
Method 1	Data-Driven	Metagenome Only	animal_effect	Not_HGD1_train	0.03
Method 1	Data-Driven	Metagenome Only	EMV	Not_HGD1_train	0.03
Genome	Genome	Genome Only	animal_effect	Not_HGD1_train	0.11
Genome	Genome	Genome Only	EBV	Not_HGD1_train	0.11
Method 2	Data-Driven	Genome + Metagenome + Interaction	animal_effect	Not_HGD1_train	0.16
Method 2	Data-Driven	Genome + Metagenome + Interaction	EBV	Not_HGD1_train	0.12
Method 2	Data-Driven	Genome + Metagenome + Interaction	EMV	Not_HGD1_train	0.11
Method 2	Data-Driven	Genome + Metagenome + Interaction	EIV	Not_HGD1_train	0.04
Method 2	Naive	Genome + Metagenome + Interaction	animal_effect	Not_HGD1_train	0.14
Method 2	Naive	Genome + Metagenome + Interaction	EBV	Not_HGD1_train	0.11
Method 2	Naive	Genome + Metagenome + Interaction	EMV	Not_HGD1_train	0.09
Method 2	Naive	Genome + Metagenome + Interaction	EIV	Not_HGD1_train	0.08
Method 2	Weighted	Genome + Metagenome + Interaction	animal_effect	Not_HGD1_train	0.15
Method 2	Weighted	Genome + Metagenome + Interaction	EBV	Not_HGD1_train	0.11
Method 2	Weighted	Genome + Metagenome + Interaction	EMV	Not_HGD1_train	0.09
Method 2	Weighted	Genome + Metagenome + Interaction	EIV	Not_HGD1_train	0.08
Method 1	Data-Driven	Genome + Metagenome + Interaction	animal_effect	Not_HGD1_train	0.13
Method 1	Data-Driven	Genome + Metagenome + Interaction	EBV	Not_HGD1_train	0.12
Method 1	Data-Driven	Genome + Metagenome + Interaction	EMV	Not_HGD1_train	0.04
Method 1	Data-Driven	Genome + Metagenome + Interaction	EIV	Not_HGD1_train	-0.02
Method 1	Naive	Genome + Metagenome + Interaction	animal_effect	Not_HGD1_train	0.18
Method 1	Naive	Genome + Metagenome + Interaction	EBV	Not_HGD1_train	0.12
Method 1	Naive	Genome + Metagenome + Interaction	EMV	Not_HGD1_train	0.12
Method 1	Naive	Genome + Metagenome + Interaction	EIV	Not_HGD1_train	0.06
Method 1	Weighted	Genome + Metagenome + Interaction	animal_effect	Not_HGD1_train	0.18
Method 1	Weighted	Genome + Metagenome + Interaction	EBV	Not_HGD1_train	0.12
Method 1	Weighted	Genome + Metagenome + Interaction	EMV	Not_HGD1_train	0.12
Method 1	Weighted	Genome + Metagenome + Interaction	EIV	Not_HGD1_train	0.06
Method 2	Naive	Metagenome Only	animal_effect	Not_HGD1_train	0.09
Method 2	Naive	Metagenome Only	EMV	Not_HGD1_train	0.09
Method 1	Naive	Metagenome Only	animal_effect	Not_HGD1_train	0.11
Method 1	Naive	Metagenome Only	EMV	Not_HGD1_train	0.11
Method 2	Weighted	Metagenome Only	animal_effect	Not_HGD1_train	0.09
Method 2	Weighted	Metagenome Only	EMV	Not_HGD1_train	0.09
Method 1	Weighted	Metagenome Only	animal_effect	Not_HGD1_train	0.11
Method 1	Weighted	Metagenome Only	EMV	Not_HGD1_train	0.11
Method 2	Data-Driven	Genome + Metagenome	animal_effect	Not_HGD2_train	0.04
Method 2	Data-Driven	Genome + Metagenome	EBV	Not_HGD2_train	0.08
Method 2	Data-Driven	Genome + Metagenome	EMV	Not_HGD2_train	-0.04
Method 1	Data-Driven	Genome + Metagenome	animal_effect	Not_HGD2_train	0.04
Method 1	Data-Driven	Genome + Metagenome	EBV	Not_HGD2_train	0.08
Method 1	Data-Driven	Genome + Metagenome	EMV	Not_HGD2_train	-0.04
Method 2	Naive	Genome + Metagenome	animal_effect	Not_HGD2_train	0.05
Method 2	Naive	Genome + Metagenome	EBV	Not_HGD2_train	0.08
Method 2	Naive	Genome + Metagenome	EMV	Not_HGD2_train	-0.04
Method 1	Naive	Genome + Metagenome	animal_effect	Not_HGD2_train	0.05
Method 1	Naive	Genome + Metagenome	EBV	Not_HGD2_train	0.08
Method 1	Naive	Genome + Metagenome	EMV	Not_HGD2_train	-0.04
Method 2	Weighted	Genome + Metagenome	animal_effect	Not_HGD2_train	0.05
Method 2	Weighted	Genome + Metagenome	EBV	Not_HGD2_train	0.08
Method 2	Weighted	Genome + Metagenome	EMV	Not_HGD2_train	-0.04
Method 1	Weighted	Genome + Metagenome	animal_effect	Not_HGD2_train	0.05
Method 1	Weighted	Genome + Metagenome	EBV	Not_HGD2_train	0.08
Method 1	Weighted	Genome + Metagenome	EMV	Not_HGD2_train	-0.04
Method 2	Data-Driven	Metagenome Only	animal_effect	Not_HGD2_train	-0.06
Method 2	Data-Driven	Metagenome Only	EMV	Not_HGD2_train	-0.06
Method 1	Data-Driven	Metagenome Only	animal_effect	Not_HGD2_train	-0.06
Method 1	Data-Driven	Metagenome Only	EMV	Not_HGD2_train	-0.06
Genome	Genome	Genome Only	animal_effect	Not_HGD2_train	0.05
Genome	Genome	Genome Only	EBV	Not_HGD2_train	0.05
Method 2	Data-Driven	Genome + Metagenome + Interaction	animal_effect	Not_HGD2_train	0.04
Method 2	Data-Driven	Genome + Metagenome + Interaction	EBV	Not_HGD2_train	0.08
Method 2	Data-Driven	Genome + Metagenome + Interaction	EMV	Not_HGD2_train	-0.04
Method 2	Data-Driven	Genome + Metagenome + Interaction	EIV	Not_HGD2_train	0.01
Method 2	Naive	Genome + Metagenome + Interaction	animal_effect	Not_HGD2_train	0.06
Method 2	Naive	Genome + Metagenome + Interaction	EBV	Not_HGD2_train	0.08
Method 2	Naive	Genome + Metagenome + Interaction	EMV	Not_HGD2_train	-0.04
Method 2	Naive	Genome + Metagenome + Interaction	EIV	Not_HGD2_train	0.08
Method 2	Weighted	Genome + Metagenome + Interaction	animal_effect	Not_HGD2_train	0.06
Method 2	Weighted	Genome + Metagenome + Interaction	EBV	Not_HGD2_train	0.08
Method 2	Weighted	Genome + Metagenome + Interaction	EMV	Not_HGD2_train	-0.04
Method 2	Weighted	Genome + Metagenome + Interaction	EIV	Not_HGD2_train	0.08
Method 1	Data-Driven	Genome + Metagenome + Interaction	animal_effect	Not_HGD2_train	0.04
Method 1	Data-Driven	Genome + Metagenome + Interaction	EBV	Not_HGD2_train	0.08
Method 1	Data-Driven	Genome + Metagenome + Interaction	EMV	Not_HGD2_train	-0.04
Method 1	Data-Driven	Genome + Metagenome + Interaction	EIV	Not_HGD2_train	-0.01
Method 1	Naive	Genome + Metagenome + Interaction	animal_effect	Not_HGD2_train	0.06
Method 1	Naive	Genome + Metagenome + Interaction	EBV	Not_HGD2_train	0.07
Method 1	Naive	Genome + Metagenome + Interaction	EMV	Not_HGD2_train	-0.04
Method 1	Naive	Genome + Metagenome + Interaction	EIV	Not_HGD2_train	0.08
Method 1	Weighted	Genome + Metagenome + Interaction	animal_effect	Not_HGD2_train	0.06
Method 1	Weighted	Genome + Metagenome + Interaction	EBV	Not_HGD2_train	0.07
Method 1	Weighted	Genome + Metagenome + Interaction	EMV	Not_HGD2_train	-0.04
Method 1	Weighted	Genome + Metagenome + Interaction	EIV	Not_HGD2_train	0.08
Method 2	Naive	Metagenome Only	animal_effect	Not_HGD2_train	-0.05
Method 2	Naive	Metagenome Only	EMV	Not_HGD2_train	-0.05
Method 1	Naive	Metagenome Only	animal_effect	Not_HGD2_train	-0.06
Method 1	Naive	Metagenome Only	EMV	Not_HGD2_train	-0.06
Method 2	Weighted	Metagenome Only	animal_effect	Not_HGD2_train	-0.05
Method 2	Weighted	Metagenome Only	EMV	Not_HGD2_train	-0.05
Method 1	Weighted	Metagenome Only	animal_effect	Not_HGD2_train	-0.06
Method 1	Weighted	Metagenome Only	EMV	Not_HGD2_train	-0.06
Method 2	Data-Driven	Genome + Metagenome	animal_effect	Not_MD01_train	0.03
Method 2	Data-Driven	Genome + Metagenome	EBV	Not_MD01_train	0.03
Method 2	Data-Driven	Genome + Metagenome	EMV	Not_MD01_train	0.2
Method 1	Data-Driven	Genome + Metagenome	animal_effect	Not_MD01_train	0.03
Method 1	Data-Driven	Genome + Metagenome	EBV	Not_MD01_train	0.03
Method 1	Data-Driven	Genome + Metagenome	EMV	Not_MD01_train	0.26
Method 2	Naive	Genome + Metagenome	animal_effect	Not_MD01_train	0.12
Method 2	Naive	Genome + Metagenome	EBV	Not_MD01_train	0.03
Method 2	Naive	Genome + Metagenome	EMV	Not_MD01_train	0.27
Method 1	Naive	Genome + Metagenome	animal_effect	Not_MD01_train	0.08
Method 1	Naive	Genome + Metagenome	EBV	Not_MD01_train	0.03
Method 1	Naive	Genome + Metagenome	EMV	Not_MD01_train	0.18
Method 2	Weighted	Genome + Metagenome	animal_effect	Not_MD01_train	0.12
Method 2	Weighted	Genome + Metagenome	EBV	Not_MD01_train	0.03
Method 2	Weighted	Genome + Metagenome	EMV	Not_MD01_train	0.27
Method 1	Weighted	Genome + Metagenome	animal_effect	Not_MD01_train	0.08
Method 1	Weighted	Genome + Metagenome	EBV	Not_MD01_train	0.03
Method 1	Weighted	Genome + Metagenome	EMV	Not_MD01_train	0.17
Method 2	Data-Driven	Metagenome Only	animal_effect	Not_MD01_train	0.2
Method 2	Data-Driven	Metagenome Only	EMV	Not_MD01_train	0.2
Method 1	Data-Driven	Metagenome Only	animal_effect	Not_MD01_train	0.27
Method 1	Data-Driven	Metagenome Only	EMV	Not_MD01_train	0.27
Genome	Genome	Genome Only	animal_effect	Not_MD01_train	0.03
Genome	Genome	Genome Only	EBV	Not_MD01_train	0.03
Method 2	Data-Driven	Genome + Metagenome + Interaction	animal_effect	Not_MD01_train	0.03
Method 2	Data-Driven	Genome + Metagenome + Interaction	EBV	Not_MD01_train	0.03
Method 2	Data-Driven	Genome + Metagenome + Interaction	EMV	Not_MD01_train	0.2
Method 2	Data-Driven	Genome + Metagenome + Interaction	EIV	Not_MD01_train	-0.04
Method 2	Naive	Genome + Metagenome + Interaction	animal_effect	Not_MD01_train	0.12
Method 2	Naive	Genome + Metagenome + Interaction	EBV	Not_MD01_train	0.03
Method 2	Naive	Genome + Metagenome + Interaction	EMV	Not_MD01_train	0.27
Method 2	Naive	Genome + Metagenome + Interaction	EIV	Not_MD01_train	0.14
Method 2	Weighted	Genome + Metagenome + Interaction	animal_effect	Not_MD01_train	0.12
Method 2	Weighted	Genome + Metagenome + Interaction	EBV	Not_MD01_train	0.03
Method 2	Weighted	Genome + Metagenome + Interaction	EMV	Not_MD01_train	0.27
Method 2	Weighted	Genome + Metagenome + Interaction	EIV	Not_MD01_train	0.14
Method 1	Data-Driven	Genome + Metagenome + Interaction	animal_effect	Not_MD01_train	0.03
Method 1	Data-Driven	Genome + Metagenome + Interaction	EBV	Not_MD01_train	0.03
Method 1	Data-Driven	Genome + Metagenome + Interaction	EMV	Not_MD01_train	0.26
Method 1	Data-Driven	Genome + Metagenome + Interaction	EIV	Not_MD01_train	0.01
Method 1	Naive	Genome + Metagenome + Interaction	animal_effect	Not_MD01_train	0.1
Method 1	Naive	Genome + Metagenome + Interaction	EBV	Not_MD01_train	0.03
Method 1	Naive	Genome + Metagenome + Interaction	EMV	Not_MD01_train	0.13
Method 1	Naive	Genome + Metagenome + Interaction	EIV	Not_MD01_train	0.15
Method 1	Weighted	Genome + Metagenome + Interaction	animal_effect	Not_MD01_train	0.1
Method 1	Weighted	Genome + Metagenome + Interaction	EBV	Not_MD01_train	0.03
Method 1	Weighted	Genome + Metagenome + Interaction	EMV	Not_MD01_train	0.11
Method 1	Weighted	Genome + Metagenome + Interaction	EIV	Not_MD01_train	0.15
Method 2	Naive	Metagenome Only	animal_effect	Not_MD01_train	0.26
Method 2	Naive	Metagenome Only	EMV	Not_MD01_train	0.26
Method 1	Naive	Metagenome Only	animal_effect	Not_MD01_train	0.16
Method 1	Naive	Metagenome Only	EMV	Not_MD01_train	0.16
Method 2	Weighted	Metagenome Only	animal_effect	Not_MD01_train	0.26
Method 2	Weighted	Metagenome Only	EMV	Not_MD01_train	0.26
Method 1	Weighted	Metagenome Only	animal_effect	Not_MD01_train	0.15
Method 1	Weighted	Metagenome Only	EMV	Not_MD01_train	0.15
Method 2	Data-Driven	Genome + Metagenome	animal_effect	Not_ME01_train	0.21
Method 2	Data-Driven	Genome + Metagenome	EBV	Not_ME01_train	0.17
Method 2	Data-Driven	Genome + Metagenome	EMV	Not_ME01_train	0.15
Method 1	Data-Driven	Genome + Metagenome	animal_effect	Not_ME01_train	0.21
Method 1	Data-Driven	Genome + Metagenome	EBV	Not_ME01_train	0.18
Method 1	Data-Driven	Genome + Metagenome	EMV	Not_ME01_train	0.14
Method 2	Naive	Genome + Metagenome	animal_effect	Not_ME01_train	0.27
Method 2	Naive	Genome + Metagenome	EBV	Not_ME01_train	0.17
Method 2	Naive	Genome + Metagenome	EMV	Not_ME01_train	0.23
Method 1	Naive	Genome + Metagenome	animal_effect	Not_ME01_train	0.25
Method 1	Naive	Genome + Metagenome	EBV	Not_ME01_train	0.17
Method 1	Naive	Genome + Metagenome	EMV	Not_ME01_train	0.2
Method 2	Weighted	Genome + Metagenome	animal_effect	Not_ME01_train	0.27
Method 2	Weighted	Genome + Metagenome	EBV	Not_ME01_train	0.17
Method 2	Weighted	Genome + Metagenome	EMV	Not_ME01_train	0.23
Method 1	Weighted	Genome + Metagenome	animal_effect	Not_ME01_train	0.25
Method 1	Weighted	Genome + Metagenome	EBV	Not_ME01_train	0.17
Method 1	Weighted	Genome + Metagenome	EMV	Not_ME01_train	0.2
Method 2	Data-Driven	Metagenome Only	animal_effect	Not_ME01_train	0.13
Method 2	Data-Driven	Metagenome Only	EMV	Not_ME01_train	0.13
Method 1	Data-Driven	Metagenome Only	animal_effect	Not_ME01_train	0.13
Method 1	Data-Driven	Metagenome Only	EMV	Not_ME01_train	0.13
Genome	Genome	Genome Only	animal_effect	Not_ME01_train	0.17
Genome	Genome	Genome Only	EBV	Not_ME01_train	0.17
Method 2	Data-Driven	Genome + Metagenome + Interaction	animal_effect	Not_ME01_train	0.21
Method 2	Data-Driven	Genome + Metagenome + Interaction	EBV	Not_ME01_train	0.17
Method 2	Data-Driven	Genome + Metagenome + Interaction	EMV	Not_ME01_train	0.15
Method 2	Data-Driven	Genome + Metagenome + Interaction	EIV	Not_ME01_train	-0.08
Method 2	Naive	Genome + Metagenome + Interaction	animal_effect	Not_ME01_train	0.27
Method 2	Naive	Genome + Metagenome + Interaction	EBV	Not_ME01_train	0.17
Method 2	Naive	Genome + Metagenome + Interaction	EMV	Not_ME01_train	0.23
Method 2	Naive	Genome + Metagenome + Interaction	EIV	Not_ME01_train	0.09
Method 2	Weighted	Genome + Metagenome + Interaction	animal_effect	Not_ME01_train	0.27
Method 2	Weighted	Genome + Metagenome + Interaction	EBV	Not_ME01_train	0.17
Method 2	Weighted	Genome + Metagenome + Interaction	EMV	Not_ME01_train	0.23
Method 2	Weighted	Genome + Metagenome + Interaction	EIV	Not_ME01_train	0.09
Method 1	Data-Driven	Genome + Metagenome + Interaction	animal_effect	Not_ME01_train	0.21
Method 1	Data-Driven	Genome + Metagenome + Interaction	EBV	Not_ME01_train	0.18
Method 1	Data-Driven	Genome + Metagenome + Interaction	EMV	Not_ME01_train	0.14
Method 1	Data-Driven	Genome + Metagenome + Interaction	EIV	Not_ME01_train	-0.04
Method 1	Naive	Genome + Metagenome + Interaction	animal_effect	Not_ME01_train	0.23
Method 1	Naive	Genome + Metagenome + Interaction	EBV	Not_ME01_train	0.17
Method 1	Naive	Genome + Metagenome + Interaction	EMV	Not_ME01_train	0.17
Method 1	Naive	Genome + Metagenome + Interaction	EIV	Not_ME01_train	0.06
Method 1	Weighted	Genome + Metagenome + Interaction	animal_effect	Not_ME01_train	0.23
Method 1	Weighted	Genome + Metagenome + Interaction	EBV	Not_ME01_train	0.17
Method 1	Weighted	Genome + Metagenome + Interaction	EMV	Not_ME01_train	0.17
Method 1	Weighted	Genome + Metagenome + Interaction	EIV	Not_ME01_train	0.06
Method 2	Naive	Metagenome Only	animal_effect	Not_ME01_train	0.22
Method 2	Naive	Metagenome Only	EMV	Not_ME01_train	0.22
Method 1	Naive	Metagenome Only	animal_effect	Not_ME01_train	0.19
Method 1	Naive	Metagenome Only	EMV	Not_ME01_train	0.19
Method 2	Weighted	Metagenome Only	animal_effect	Not_ME01_train	0.22
Method 2	Weighted	Metagenome Only	EMV	Not_ME01_train	0.22
Method 1	Weighted	Metagenome Only	animal_effect	Not_ME01_train	0.19
Method 1	Weighted	Metagenome Only	EMV	Not_ME01_train	0.19

## Sheet: Table S15
Root Mean Square Error of Each Fold for Average Daily Dry Matter Intake for the leave-one-diet-out cross-validation
MRM	adjustment	complexity	Effect	Fold_in_Test	RMSE
Method 2	Data-Driven	Genome + Metagenome	rmse	Not_HGD1_train	1.22181
Method 1	Data-Driven	Genome + Metagenome	rmse	Not_HGD1_train	1.22944
Method 2	Naive	Genome + Metagenome	rmse	Not_HGD1_train	1.22096
Method 1	Naive	Genome + Metagenome	rmse	Not_HGD1_train	1.22134
Method 2	Weighted	Genome + Metagenome	rmse	Not_HGD1_train	1.22096
Method 1	Weighted	Genome + Metagenome	rmse	Not_HGD1_train	1.22088
Method 2	Data-Driven	Metagenome Only	rmse	Not_HGD1_train	1.22535
Method 1	Data-Driven	Metagenome Only	rmse	Not_HGD1_train	1.23412
Genome	Genome	Genome Only	rmse	Not_HGD1_train	1.23338
Method 2	Data-Driven	Genome + Metagenome + Interaction	rmse	Not_HGD1_train	1.22181
Method 2	Naive	Genome + Metagenome + Interaction	rmse	Not_HGD1_train	1.22069
Method 2	Weighted	Genome + Metagenome + Interaction	rmse	Not_HGD1_train	1.22064
Method 1	Data-Driven	Genome + Metagenome + Interaction	rmse	Not_HGD1_train	1.22944
Method 1	Naive	Genome + Metagenome + Interaction	rmse	Not_HGD1_train	1.21581
Method 1	Weighted	Genome + Metagenome + Interaction	rmse	Not_HGD1_train	1.2157
Method 2	Naive	Metagenome Only	rmse	Not_HGD1_train	1.22383
Method 1	Naive	Metagenome Only	rmse	Not_HGD1_train	1.2247
Method 2	Weighted	Metagenome Only	rmse	Not_HGD1_train	1.22388
Method 1	Weighted	Metagenome Only	rmse	Not_HGD1_train	1.22468
Method 2	Data-Driven	Genome + Metagenome	rmse	Not_HGD2_train	1.46838
Method 1	Data-Driven	Genome + Metagenome	rmse	Not_HGD2_train	1.47884
Method 2	Naive	Genome + Metagenome	rmse	Not_HGD2_train	1.46026
Method 1	Naive	Genome + Metagenome	rmse	Not_HGD2_train	1.46439
Method 2	Weighted	Genome + Metagenome	rmse	Not_HGD2_train	1.46084
Method 1	Weighted	Genome + Metagenome	rmse	Not_HGD2_train	1.46543
Method 2	Data-Driven	Metagenome Only	rmse	Not_HGD2_train	1.45743
Method 1	Data-Driven	Metagenome Only	rmse	Not_HGD2_train	1.46753
Genome	Genome	Genome Only	rmse	Not_HGD2_train	1.45906
Method 2	Data-Driven	Genome + Metagenome + Interaction	rmse	Not_HGD2_train	1.46838
Method 2	Naive	Genome + Metagenome + Interaction	rmse	Not_HGD2_train	1.45931
Method 2	Weighted	Genome + Metagenome + Interaction	rmse	Not_HGD2_train	1.45992
Method 1	Data-Driven	Genome + Metagenome + Interaction	rmse	Not_HGD2_train	1.47884
Method 1	Naive	Genome + Metagenome + Interaction	rmse	Not_HGD2_train	1.46669
Method 1	Weighted	Genome + Metagenome + Interaction	rmse	Not_HGD2_train	1.46729
Method 2	Naive	Metagenome Only	rmse	Not_HGD2_train	1.45186
Method 1	Naive	Metagenome Only	rmse	Not_HGD2_train	1.45939
Method 2	Weighted	Metagenome Only	rmse	Not_HGD2_train	1.45205
Method 1	Weighted	Metagenome Only	rmse	Not_HGD2_train	1.45959
Method 2	Data-Driven	Genome + Metagenome	rmse	Not_MD01_train	1.12774
Method 1	Data-Driven	Genome + Metagenome	rmse	Not_MD01_train	1.1284
Method 2	Naive	Genome + Metagenome	rmse	Not_MD01_train	1.12404
Method 1	Naive	Genome + Metagenome	rmse	Not_MD01_train	1.13182
Method 2	Weighted	Genome + Metagenome	rmse	Not_MD01_train	1.12407
Method 1	Weighted	Genome + Metagenome	rmse	Not_MD01_train	1.13397
Method 2	Data-Driven	Metagenome Only	rmse	Not_MD01_train	1.1246
Method 1	Data-Driven	Metagenome Only	rmse	Not_MD01_train	1.12545
Genome	Genome	Genome Only	rmse	Not_MD01_train	1.1237
Method 2	Data-Driven	Genome + Metagenome + Interaction	rmse	Not_MD01_train	1.12774
Method 2	Naive	Genome + Metagenome + Interaction	rmse	Not_MD01_train	1.12311
Method 2	Weighted	Genome + Metagenome + Interaction	rmse	Not_MD01_train	1.12292
Method 1	Data-Driven	Genome + Metagenome + Interaction	rmse	Not_MD01_train	1.1284
Method 1	Naive	Genome + Metagenome + Interaction	rmse	Not_MD01_train	1.13057
Method 1	Weighted	Genome + Metagenome + Interaction	rmse	Not_MD01_train	1.13256
Method 2	Naive	Metagenome Only	rmse	Not_MD01_train	1.1261
Method 1	Naive	Metagenome Only	rmse	Not_MD01_train	1.13699
Method 2	Weighted	Metagenome Only	rmse	Not_MD01_train	1.12638
Method 1	Weighted	Metagenome Only	rmse	Not_MD01_train	1.13848
Method 2	Data-Driven	Genome + Metagenome	rmse	Not_ME01_train	1.09614
Method 1	Data-Driven	Genome + Metagenome	rmse	Not_ME01_train	1.09902
Method 2	Naive	Genome + Metagenome	rmse	Not_ME01_train	1.09165
Method 1	Naive	Genome + Metagenome	rmse	Not_ME01_train	1.09979
Method 2	Weighted	Genome + Metagenome	rmse	Not_ME01_train	1.09172
Method 1	Weighted	Genome + Metagenome	rmse	Not_ME01_train	1.10083
Method 2	Data-Driven	Metagenome Only	rmse	Not_ME01_train	1.0998
Method 1	Data-Driven	Metagenome Only	rmse	Not_ME01_train	1.10189
Genome	Genome	Genome Only	rmse	Not_ME01_train	1.09891
Method 2	Data-Driven	Genome + Metagenome + Interaction	rmse	Not_ME01_train	1.09614
Method 2	Naive	Genome + Metagenome + Interaction	rmse	Not_ME01_train	1.09108
Method 2	Weighted	Genome + Metagenome + Interaction	rmse	Not_ME01_train	1.09105
Method 1	Data-Driven	Genome + Metagenome + Interaction	rmse	Not_ME01_train	1.09902
Method 1	Naive	Genome + Metagenome + Interaction	rmse	Not_ME01_train	1.10558
Method 1	Weighted	Genome + Metagenome + Interaction	rmse	Not_ME01_train	1.10612
Method 2	Naive	Metagenome Only	rmse	Not_ME01_train	1.09349
Method 1	Naive	Metagenome Only	rmse	Not_ME01_train	1.10103
Method 2	Weighted	Metagenome Only	rmse	Not_ME01_train	1.09356
Method 1	Weighted	Metagenome Only	rmse	Not_ME01_train	1.10089

## Sheet: Table S16
Root Mean Square Error of Each Fold for Average Daily Gain for the leave-one-diet-out cross-validation
MRM	adjustment	complexity	Effect	Fold_in_Test	RMSE
Method 2	Data-Driven	Genome + Metagenome	rmse	Not_HGD1_train	0.177518
Method 1	Data-Driven	Genome + Metagenome	rmse	Not_HGD1_train	0.177518
Method 2	Naive	Genome + Metagenome	rmse	Not_HGD1_train	0.176918
Method 1	Naive	Genome + Metagenome	rmse	Not_HGD1_train	0.177492
Method 2	Weighted	Genome + Metagenome	rmse	Not_HGD1_train	0.177067
Method 1	Weighted	Genome + Metagenome	rmse	Not_HGD1_train	0.177635
Method 2	Data-Driven	Metagenome Only	rmse	Not_HGD1_train	0.176795
Method 1	Data-Driven	Metagenome Only	rmse	Not_HGD1_train	0.176795
Genome	Genome	Genome Only	rmse	Not_HGD1_train	0.177518
Method 2	Data-Driven	Genome + Metagenome + Interaction	rmse	Not_HGD1_train	0.175736
Method 2	Naive	Genome + Metagenome + Interaction	rmse	Not_HGD1_train	0.172895
Method 2	Weighted	Genome + Metagenome + Interaction	rmse	Not_HGD1_train	0.173091
Method 1	Data-Driven	Genome + Metagenome + Interaction	rmse	Not_HGD1_train	0.175908
Method 1	Naive	Genome + Metagenome + Interaction	rmse	Not_HGD1_train	0.177288
Method 1	Weighted	Genome + Metagenome + Interaction	rmse	Not_HGD1_train	0.177425
Method 2	Naive	Metagenome Only	rmse	Not_HGD1_train	0.175644
Method 1	Naive	Metagenome Only	rmse	Not_HGD1_train	0.176613
Method 2	Weighted	Metagenome Only	rmse	Not_HGD1_train	0.175756
Method 1	Weighted	Metagenome Only	rmse	Not_HGD1_train	0.176767
Method 2	Data-Driven	Genome + Metagenome	rmse	Not_HGD2_train	0.152479
Method 1	Data-Driven	Genome + Metagenome	rmse	Not_HGD2_train	0.152479
Method 2	Naive	Genome + Metagenome	rmse	Not_HGD2_train	0.149027
Method 1	Naive	Genome + Metagenome	rmse	Not_HGD2_train	0.152931
Method 2	Weighted	Genome + Metagenome	rmse	Not_HGD2_train	0.149111
Method 1	Weighted	Genome + Metagenome	rmse	Not_HGD2_train	0.153096
Method 2	Data-Driven	Metagenome Only	rmse	Not_HGD2_train	0.153229
Method 1	Data-Driven	Metagenome Only	rmse	Not_HGD2_train	0.153229
Genome	Genome	Genome Only	rmse	Not_HGD2_train	0.152479
Method 2	Data-Driven	Genome + Metagenome + Interaction	rmse	Not_HGD2_train	0.150989
Method 2	Naive	Genome + Metagenome + Interaction	rmse	Not_HGD2_train	0.148552
Method 2	Weighted	Genome + Metagenome + Interaction	rmse	Not_HGD2_train	0.148586
Method 1	Data-Driven	Genome + Metagenome + Interaction	rmse	Not_HGD2_train	0.150583
Method 1	Naive	Genome + Metagenome + Interaction	rmse	Not_HGD2_train	0.151824
Method 1	Weighted	Genome + Metagenome + Interaction	rmse	Not_HGD2_train	0.151992
Method 2	Naive	Metagenome Only	rmse	Not_HGD2_train	0.150044
Method 1	Naive	Metagenome Only	rmse	Not_HGD2_train	0.153818
Method 2	Weighted	Metagenome Only	rmse	Not_HGD2_train	0.150142
Method 1	Weighted	Metagenome Only	rmse	Not_HGD2_train	0.153977
Method 2	Data-Driven	Genome + Metagenome	rmse	Not_MD01_train	0.255876
Method 1	Data-Driven	Genome + Metagenome	rmse	Not_MD01_train	0.254543
Method 2	Naive	Genome + Metagenome	rmse	Not_MD01_train	0.261973
Method 1	Naive	Genome + Metagenome	rmse	Not_MD01_train	0.263526
Method 2	Weighted	Genome + Metagenome	rmse	Not_MD01_train	0.261694
Method 1	Weighted	Genome + Metagenome	rmse	Not_MD01_train	0.263186
Method 2	Data-Driven	Metagenome Only	rmse	Not_MD01_train	0.254
Method 1	Data-Driven	Metagenome Only	rmse	Not_MD01_train	0.252509
Genome	Genome	Genome Only	rmse	Not_MD01_train	0.249677
Method 2	Data-Driven	Genome + Metagenome + Interaction	rmse	Not_MD01_train	0.259153
Method 2	Naive	Genome + Metagenome + Interaction	rmse	Not_MD01_train	0.257745
Method 2	Weighted	Genome + Metagenome + Interaction	rmse	Not_MD01_train	0.257742
Method 1	Data-Driven	Genome + Metagenome + Interaction	rmse	Not_MD01_train	0.255399
Method 1	Naive	Genome + Metagenome + Interaction	rmse	Not_MD01_train	0.262552
Method 1	Weighted	Genome + Metagenome + Interaction	rmse	Not_MD01_train	0.262322
Method 2	Naive	Metagenome Only	rmse	Not_MD01_train	0.260244
Method 1	Naive	Metagenome Only	rmse	Not_MD01_train	0.262489
Method 2	Weighted	Metagenome Only	rmse	Not_MD01_train	0.259993
Method 1	Weighted	Metagenome Only	rmse	Not_MD01_train	0.2622
Method 2	Data-Driven	Genome + Metagenome	rmse	Not_ME01_train	0.254738
Method 1	Data-Driven	Genome + Metagenome	rmse	Not_ME01_train	0.253786
Method 2	Naive	Genome + Metagenome	rmse	Not_ME01_train	0.257902
Method 1	Naive	Genome + Metagenome	rmse	Not_ME01_train	0.257869
Method 2	Weighted	Genome + Metagenome	rmse	Not_ME01_train	0.257797
Method 1	Weighted	Genome + Metagenome	rmse	Not_ME01_train	0.257739
Method 2	Data-Driven	Metagenome Only	rmse	Not_ME01_train	0.251439
Method 1	Data-Driven	Metagenome Only	rmse	Not_ME01_train	0.250282
Genome	Genome	Genome Only	rmse	Not_ME01_train	0.253296
Method 2	Data-Driven	Genome + Metagenome + Interaction	rmse	Not_ME01_train	0.257429
Method 2	Naive	Genome + Metagenome + Interaction	rmse	Not_ME01_train	0.256265
Method 2	Weighted	Genome + Metagenome + Interaction	rmse	Not_ME01_train	0.256352
Method 1	Data-Driven	Genome + Metagenome + Interaction	rmse	Not_ME01_train	0.25734
Method 1	Naive	Genome + Metagenome + Interaction	rmse	Not_ME01_train	0.256904
Method 1	Weighted	Genome + Metagenome + Interaction	rmse	Not_ME01_train	0.256868
Method 2	Naive	Metagenome Only	rmse	Not_ME01_train	0.25609
Method 1	Naive	Metagenome Only	rmse	Not_ME01_train	0.255551
Method 2	Weighted	Metagenome Only	rmse	Not_ME01_train	0.255953
Method 1	Weighted	Metagenome Only	rmse	Not_ME01_train	0.25531

[truncated: 2 more sheets: Table S17, Table S18]
